# Supplementary material for: Validity of the French version of the Autonomy Preference Index and its adaptation for patients with advanced cancer
Source: PLoS One. 2020 Jan 14;15(1):e0227802. doi: 10.1371/journal.pone.0227802 (PMC6959662; doi:10.1371/journal.pone.0227802)
Supplement: S1 File — (CSV) [file pone.0227802.s005.csv]

IDENT	ONCO_MG	AGE	SEXE	PRIM	CMUAME	COUPLE	SANTE	DurMAL	DurV1V2	SCOL3	PCSNON	INFOG	DECIG	API1_V1	API2_V1	API3_V1	API4_V1	API5_V1	API6_V1	API7_V1	API8_V1	API9_V1	API10_V1	API11_V1	API12_V1	API13_V1	API14_V1	API15_V1	API24_V1	API25_V1	API26_V1	API16_V1	API17_V1	API18_V1	API19_V1	API20_V1	API21_V1	API22_V1	API23_V1	API1_V2	API2_V2	API3_V2	API4_V2	API5_V2	API6_V2	API7_V2	API8_V2	API9_V2	API10_V2
AB025	1	66	2	4	0	0		17.5	14	3	4	1	3	2	5	2	2	3	2	2	4	4	4	5	5	5	5	3	3	2	4	4	4	3	5	1	5	5	5	3	4	4	3	4	3	2	3	4	4
AB030	1	62	2	13	0	1		5.300000191	21	2	2	1	4	3	3	4	5	4	2	2	4	4	4	4	4	5	4	3	1	1	1	5	5	5	4	2	5	4	4	5	5	4	4	5	3	1	5	5	5
AB172	1	63	1	1	0	1		17		2	3	1	3	4	4	3	4	4	2	2	4	4	4	5	5	5	3	3	2	1	1	4	4	4	4	2	4	4	5
AB186	1	58	2	1	1	1		1.799999952	14	1	5	2	3	2	4	2	4	4	2	2	4	4	4	4	4	4	4	4	2	2	2	4	4	4	4	4	5	5	4	5	4	4	4	5	4	2	5	4	4
AC006	1	76	2	15	0	0		38.76666641	14	1	2	1	3	1	2	2	5	4	5	3	3	3	4	3	3	4	3	3	1	1	1	5	5	5	5	1	5	5	5	1	1	1	5	5	5	3	3	3	4
AC058	1	73	2	15		1		98.69999695	21	1	5	1	3	5	5	5	4	5	1	1	5	5	5	5	5	5	1	1	5	1	1	5	5	5	5	1	5	5	5	5	5	5	4	5	2	1	5	5	5
AD026	1	70	1	2	0	1		66.19999695	14	3	3	1	3	4	4	3	3	4	2	2	5	3	4	4	4	5	4	4	5	1	4	5	5	5	5	2	5	4	5	3	4	3	5	4	2	2	4	3	5
AD073	1	61	1	9	0	1		35.86666489		1	6	1	1	4	4	3	2	5	3	2	3	3	4	3	4	5	3	3	4	1	2	5	5	5	4	2	5	5	5
AF061	1	72	2	1	0	1		28.73333359	14	1	5	2	3	5	5	5	3	5	1	1	5	5	5	5	5	5	5	3	4	1	2	5	5	5	5	2	5	5	5	5	5	5	3	5	1	2	5	5	5
AK141	1	66	1	4				6.666666508	14					5	5	1	5	5	2	5	5	5	5	5	5	5	5	5	5	1	1	5	5	5	5	1	5	5	5	5	5	5	5	5	1	5	5	5	5
AP139	1	66	1	1	0	1		18.86666679		2	2	1	3	4	3	4	4	4	4	3	3	3	4	3	4	4	3	3	4	2	2	4	5	4	4	1	4	4	4
AT123	1	68	1	17	0	1		26.93333244		2	4	1	4	4	4	4	4	5	3	3	5	3	5	5	5	5	3	3	5	1	1	5	5	5	5	1	5	5	5
AZ176	1	30	1	7	0	1		6.866666794		3	5	1	4	4	4	3	3	3	2	2	4	2	4	3	3	4	3	4	4	4	4	4	5	5	5	2	5	5	5
BD034	1	62	2	4	0	1		36.73333359	14	3	3	2	3	1	4	2	3	1	1	2	4	4	4	2	4	4	2	3	3	1	1	5	5	4	5	5	3	5	5	1	4	1	4	3	2	1	3	4	3
BT038	1	75	1	1	0	1		15.5	14	2	3	1	5	5	5	5	4	5	2	2	4	4	4		4	4	2	4	3	1	1	5	5	1	1	2	4	4	5	5	5	4	2	5	2	4	4	4	4
CC033	1	58	2	1	0	0		7.366666794		3	5	1	3	3	1	2	4	4	3	2	2	1	4	4	3	3	1	3	3	1	3	4	4	5	4	2	5	4	4
CC050	1	54	1	1	0	1		32.76666641	21	3	3	1	3	2	3	2	2	3	4	1	4	4	5	2	3	5	4		2	1	1	5	5	5	5	1	5	2	5	3	3	2	3	4	2	2	4	4	3
CC074	1	42	2	14	0	1		56.13333511	14	3	3	1	3	1	3	2	4	4	4	3	4	4	3	3	3	5	5	3	3	1	1	5	5	5	4	3	5	5	5	3	3	3	4	3	3	3	4	4	3
CD039	1	70	2	13	0	0		4.333333492		1	5	1	3	2	4	1	4	4	2	3	4	4	4	4	4	4	3	3	4	2	2	4	4	4	4	1	5	5	5
CD091	1	61	2	4	0	1		10.63333321	14	3	4	3	3	5	5	3	4	5	2	3	5	3	5	3	5	3	1	4	5	2	1	5	3	4	4	3	5	2	4	4	4	3	4	4	1	2	3	3	4
CF174	1	51	1	7	0	1		17.03333282		3	3	1	3	3	3	2	5	4	3	3	4	4	4	5	4	4	3	3	2	1	4	5	5	5	5	2	5	5	5
CG072	1	49	2	15	0	1		6.400000095		3	5	1	4	3	3	5	4	4	2	3	4	4	4	4	4	5	5	2	5	1	2	5	5	5	5	4	5	5	5
CG109	1	61	2	5	0	0		1.5		3	4	1	3	1	3	1	5	3	3	2	2	2	3	3	3	4	3	3	3	2	2	4	4	4	4	1	4	4	4
CH029	1	61	2	4	0	1		6.333333492	14	3	4	1	1	5	5	1	5	4	4	1	4	4	4	3	5	5	4	4	3	1	1	5	5	5	5	1	5	5	5	5	5	1	5	4	4	1	4	4	4
CJ175	1	41	2	7	0	1		8.899999619		3	3	3	2	1	2	2	5	3	1	3	5	4	4	3	2	5	2	1	2	1	2	5	5	5	5	2	4	2	5
CK179	1	58	2	7	0	1		41.36666489	15	3	2	3	3	3	4	4	3	4	2	4	4	4	3	3	5	5	4	3	4	1	1	5	5	5	4	4	5	4	4	3	3	4	4	4	2	4	4	3	3
CL067	1	70	2	2	0	0		57.13333511	21	3	3	1	3	4	3	2	4	4	4	1	1	1	1	1	1	3	3	3	3	2	3	4	5	4	4	4	5	5	5	2	4	2	4	3	3	1	2	1	3
CL075	1	65	2	7	0	0		37.83333206	14	3	3	1	2	1	1	1	5	1	4	2	2	2	3	3	3	5	5	4	3	1	4	5	5	5	5	1	5	5	5	2	2	2	5	4	2	2	2	1	4
CP080	1	66	2	13	0	0		97.80000305	14	3	4	1	3	2	3	2	4	4	2	2	4	2	4	2	3	4	1	3	3	1	1	5	5	5	5	2	5	5	5	3	3	2	4	4	2	2	4	2	3
CP202	1	65	2	13	0	0		12.33333302		3	3	1	3	2	3	2	4	3	2	3	5	4	4	5	4	5	4	3	4	1	2	4	4	4	4	2	3	4	4
CR106	1	78	2	5		1		16.76666641	14	1	5	3	5	5	4	1	4	4	2	4	4	4	5	5	5	5	5	1	3	1	4	2	2	2	4	2	4	2	4	4	4	4	4	4	5	1	4	3	5
CR167	1	46	2	1	0	1		4.800000191	19	3	4	1	3	2	4	2	5	4	2	4	4	4	4	4	3	5	4	2	3	1	1	5	5	5	5	2	5	5	5	2	4	2	5	2	2	3	4	4	4
CT053	1	60	2	4	0	1		45.96666718	14	3	4	1	3	1	4	1	4	4	2	1	3	3	4	4	4	4	2	2	1	1	1	5	5	5	5	5	5	5	5	3	5	5	5	4	3	1	3	4	4
CV097	1	59	2	1	0	1		62.36666489	21	2	4	1	5	5	5	5	4	5	2	1	5	5	5	5	5	5	5	5	5	4	5	5	5	5	5	4	5	4	4	5	5	5	1	5	1	5	5	5	5
DC024	1	56	2	2		1		6.333333492	14	2		2	2	3	4	3	3	4	3	1	4	5	4	5	4	4	2	4	5	2	1	5	3	3	4	2	4	3	4	3	4	3	3	4	3	3	4	3	4
DC158	1	63	1	1		1		42.29999924		3	4	1	4	4	3	4	3	3	4	3	5	4	5	5	5	5	2	4	4	1	1	5	5	5	4	1	5	5	5
DC164	1	82	2	13	0	0		10.89999962		3	4	1	3	2	4	1	4	4	2	3	4	4	4	3	3	5	3	3	5	1	1	5	5	5	5	2	5	5	5
DD048	1	60	2	1	0	0		2.299999952	21	3	3	2	3	1	4	1	3	4	2	4	4	4	4	3	3	5	3	2	4	2	3	3	4	3	4	4	4	4	4	2	3	2	4	4	3	4	4	4	4
DG082	1	77	2	4	0	1		55.23333359		2	4	1	2	2	2	2	5	4	4	3	5	4	3	5	4	5	3	4	4	1	2	5	5	5	5	2	5	5	5
DG113	1	65	2	4	0	1		27.89999962		3	4	1	4	5	5	4	4	4	2	2	5	4	5	4	5	5	4	4	5	1	5	5	5	5	5	2	5	5	5
DG155	1	72	1	2		1		33.16666794	14	1	6	1	4	4	3	4	3	5	2	3	5	5	5	4	3	4	1	2	4	1	3	5	4	5	5	3	5	3	5	5	5	3	3	5	1	3	4	4	4
DL013	1	64	1	3	0	1		36.70000076	24	2	5	1	3	5	5	5	4	5	2	3	4	4	4	4	4	4	4	3	4	1	2	4	4	4	4	2	4	4	4	5	5	5	3	5	2	3	4	4	3
DM177	1	72	1	1	0	0		9.933333397		3	3	1	3	2	4	2	4	4	2	2	4	3	5	3	4	4	1	3	4	1	4	5	5	5	5	1	5	5	5
DP077	1	60	1	1				31.93333244						3	3		4	4	3	2	4	2	4	4	4	4	3	3	2	2
DP083	1	73	2	2	0	0		4.5	22	3	7	1	4	5	5	5	4	4	1	5	5	5	5	5	5	5	3	3	4	1	1	4	1	5	1	1	5	4	4	5	5	5	4	5	1	3	5	3	5
DT195	1	66	2	1	0	0		17.20000076		2	4	1	3	2	3	4	4	5	3	2	3	3	3	3	3	5	4	5	4	1	1	5	5	5	5	3	5	5	5
EC147	1	44	2	10	0	1		26.96666718		2	4	1	3	3	5	1	3	5	1	1	5	5	4	5	4	5	4	5	3	1	2	5	5	5	5	1	5	5	5
EC190	1	73	2	4	0	0		15.13333321	11	3	4	1	3	2	4	2	4	4	3	2	2	4	3	5	4	4	3	3	3	3	3	5	5	5	4	2	5	5	5	1	4	4	4	4	4	3	3	4	3
EL201	1	64	2	13	0	1		21.46666718		2	3	1	4	4	4	5	5	4	4	2	4	3	4	4	5	5	4	3	4	1	1	5	5	5	5	2	5	5	5
EN084	1	66	2	1	0	1		21.79999924		1	4	1	3	1	1	1	3	3	1	1	4	4	5	4	4	5	4	4	3	1	1	5	5	5	5	1	5	5	5
EP119	1	66	2	1	1	1		50.23333359	21	3	3	1	3	4	4	1	4	4	4	3	3	3	4	4	4	5	4	4	3	1	1	5	5	5	5	1	5	5	5	4	4	2	4	4	2	4	3	3	4
FB145	1	50	1	4	0	1		13.76666641	14	3	3	3	4	4	4	3	4	4	2	1	4	3	5	5	5	5	5	3	4	1	4	4	3	4	4	3	4	4	4	4	4	4	4	4	3	2	4	4	4
FD010	1	57	2	14	1	0		118.9666672		3	5	2	4	5	5	1	2		1	5	5	5	5	5	5	5	5	5	5	1	5	5	1	5	4	5	5	5	5
FD046	1	70	2	13	0	1		52	14	1	3	1	5	5	5	5	3	4	1	3	5	5	5	3	5	4	3	5	5	1	3	5	5	5	3	3	5	5	5	5	5	5	3	5	2	3	5	3	5
FD049	1	64	1	8	0	1		18.56666756		3	3	1	3	5	5	5	2	5	1	5	5	5	5	5	5	5	5	5	5	1	1	5	5	5	5	1	5	5	5
FG065	1	71	1	3	0	1		25.66666603		3	3	1	3	3	4	2	4	3	4	3	4	3	3	2	3	4	3	3	3	1	3	5	5	5	5	1	5	5	5
FK054	1	70	2	13		0		52		3	3	1	3	3	3	2	5	4	4	1	4	4	4	3	3	4	4	3	4	1	1	5	5	5	5	1	5	5	5
FL016	1	66	2	13	0	1		4.266666889		2	4	3	3	5	5	5	2	5	2	1	5	3	5	5	5	5	3	5	3	1	5	4	4	1	5	3	5	5	5
FO184	1	72	2	13	0	0		9.966666222		3	3	3	4	3	4	2	4	4	2	3	4	5	4	4	4	5	4	3	4	4	2	4	4	4	4	4	3	1	5
FR142	1	42	1	5	0	1		7.699999809	14	2	5	2	5	5	5	5	1	5	1	3	5	5	5	4	5	5	5	5	4	1	1	5	4	5	4	2	5	4	3	5	4	5	4	5	2	4	5	5	5
FS100	1	67	2	13	0	1		6.599999905	21	3	3	1	3	3	4	2	4	4	5	2	5	2	4	3	3	5	3	2	3	1	2	5	5	5	5	3	5	5	5	5	5	5	5	5	3	3	5	4	5
GB031	1	73	1	4	0	1		49.93333435		3	3	1	4	5	5	4	2	4	2	2	4	3	4	5	4	5	2	4	3	1	2	5	5	5	5	2	5	5	4
GB089	1	68	1	4	0	1		135.3666687	14	1	4	1	4	3	4	4	4	4	4	4	5	5	5	5	5	5	5	5	5	1	1	5	5	5	5	2	5	5	5	4	5	4	4	4	4	4	5	5	5
GE196	1	69	2	1		1		23.33333397		1	2	2	3	5	4	5	3	4	2	2	4	4	5	4	5	5	4	5	4	1	2	4	4	4	4	4	5	2	5
GJ078	1	70	1	1		1		1.433333278	21	3	3	1	2	2	2	2	4	2	3	1	5	5	4	3	4	3	2	2	2	1	2	4	4	4	5	3	5	3	5	1	4	1	5	2	3	3	4	4	4
GJ130	1	89	2	4	0	0		26.93333244		2	3	1	3	5	5	2	4	4	2	2	4	4	4	4	4	5	5	4	3	1	4	5	3	4	4	2	5	4	4
GL183	1	60	1	1	0	1		6.900000095		3	3	1	3	2	4	2	4	4	2	4	4	3	5	3	4	5	3	5	3	1	2	4	4	4	4	4	4	4	4
GM019	1	73	1	17	0	1		6.300000191		3	3	1	4	2	4	4	3	4	2	4	4	4	4	5	5	5	2	2	5	1	3	4	4	4		4	4	4	4
GM021	1	78	1	9	1	1		6.333333492	21	2	5	3	3	5	4	4	4	4	4	3	4	3	4		4	3	2	4	3	2	2	5	5	5	4	4	4	4	5	4	4	4	4	5	4	4	3	4	4
GM036	1	76	1	1		1		23.63333321	16	2	2	1	3	3	4	2	5	4	3	2	3	4	4	4	4	4	1	3	3	1	2	5	5	5	4	2	5	5	5	5	4	3	4	4	3	3	5	5	5
GN017	1	70	1	1		1		17.46666718		2	6	1	4	4	5	4	4	5	4	2	4	2	4	4	4	5	2	5	4	1	2	4	5	5	4	4	4	3	4
GR007	1	50	1	1	0	1		5.266666889		1	5	1	3	4	3	2	4	4	2	3	4	1	5	5	5	5	1	3	3	1	5	5	5	5	5	2	5	5	5
GS193	1	70	1	6	0	1		17.20000076		2	3	1	4	3	4	3	3	4	2	3	4	4	3	3	4	3	2	3	2	1	2	4	4	4	4	2	5	4	5
HC018	1	52	1	1	0	1		5.266666889		3	3			5	5	5	3	5	5	5	5	5	5	5	5	5	1	3	4	1	1	3	3	3	4	3	3	3	4
HM062	1	76	1	2	0	1		46	21	2	6	1	1	5	5	5	4	5	1	5	5	5	5	5	5	5	5	5	5	1	2	5	5	5	4	3	5	5	5	5	5	5	2	5	2	3	5	5	5
HS121	1	73	1	2	0	1		62.43333435	14	3	3	1	3	2	4	2	4	4	2	2	4	4	4	4	4	4	4	3	4	1	2	5	5	5	5	2	5	2	5	2	4	2	4	2	2	3	4	4	4
IN001	1	66	2	15	0	1		57.03333282	25	3	3	1	3	1	3	1	5	4	3	3	4	3	4	3	4	5	3	3	4	1	2	4	4	4	4	2	5	3	5	1	1	1	4	4	3	3	4	3	4
JB043	1	79	1	9	0	1		69.30000305		3	3	1	3	3	5	3	4	3	3	3	4	4	4	4	4	4	4	3	4	2	4	5	5	5	5	2	5	4	5
JB173	1	64	1	8	0	1		7.900000095		3	3	1	2	4	4	2	4	5	3	3	3	3	4	5	3	4	5	5	3	1	2	5	5	4	5	2	5	5	5
JC022	1	63	2	2	0	0		7.366666794	14	3	3	1	1	2	2	2	5	3	3	1	3	3	4	5	3	4	4	2	3	1	2	5	5	5	4	2	5	5	4	3	2	2	5	4	3	1	3	4	4
JC076	1	77	1	1	0	1		36		2	3	2	2	3	3	3	4	4	3	3	3	2	3	3	3	3	2	1	3	2	2	5	5	5	5	4	3	4	4
JC094	1	74	1	7	1	0		13.66666698	15	3	5	1	4	5	4	5	4	5	3	1	4	1	4	5	4	5	5	5	4	1	3	5	5	5	3	2	4	4	4	5	5	4	5	5	2	1	5	3	4
JC104	1	69	1	4	1	1		4.566666603	14	1	4	2	3	5	5	4	4	4	4	2	4	4	4	4	4	4	3	2	2	2	2	4	4	4	4	4	4	4	4	3	5	3	4	4	4	1	4	5	5
JC146	1	75	2	2	0	1		35.09999847		2	2	1	3	1	5		2	4	1	1	4	4	4	4	4	4	4	4	5	2	2	4	4	5	5	2	5	5	5
JD134	1	62	1	1	0	1		7.666666508		3	3	4	3	1	5	5	5	5	4	3	4	4	5	5	5	5	5	5	5	5	2	1	1	5	1	5	1	1	1
JD138	1	69	1	8		1		24.89999962		3	4	1	4			2	4	3	2	4	2	3	4		4				2	2		4	4	4	4	2	4	4	4
JF060	1	65	1	4	1	0		21.66666603	14	3	4	1	3	4	4	4	3	4	3	3	4	2	5	4	4	4	4	3	4	1	2	5	5	5	4	2	5	5	5	4	4	4	4	4	3	4	4	4	3
JF069	1	75	1	8	0	1		3.333333254	21	1	4	1	3	5	5	4	4	5	4	1	3	1	3	3	2	4	1	4	4	1	2	5	5	5	4	2	4	5	5	5	4	4	4	5	4	2	4		2
JG095	1	78	1	2	0	1		19.79999924		3	4	2	3	3	4	4	4	4	4	3	4	4	4	4	4	4	3	3	4	1	1	5	5	5	5	1	5	5	5
JG099	1	55	2	15		0		16.73333359		2	5	1	3	5	4	5	4	5	5	3	5	4	5	5	5	5	5	5	3	3	3	5	5	5	5	2	5	1	5
JG112	1	57	2	11	0	1		24.83333397		3	4	1	3	2	2	2	5	2	2	4	4	1	3	3	3	5	4	4	4	1	1	5	5	5	5	1	5	4	5
JG133	1	57	1	9	0	1		36.09999847		3	3	1	2	2	2	2	5	2	2	2	4	3	5	5	5	5	5	1	5	1	3	4	4	4	4	2	5	5	5
JH023	1	76	1	4	0	1		4.300000191	21	1	5	3	3	2	2	1	4	4	2	2	4	4	4	4	3	4	3	3	3	2	2	5	4	4	4	3	4	3	4	2	3	2	4	2	3	2	4	3	4
JH070	1	57	1	10	0	1		18.60000038	14	3	2	1	3	5	4	2	5	5	1	5	5	5	5	5	5	5	5	5	5	1	5	5	5	5	5	1	5	5	5	5	4	2	5	5	1	5	5	5	5
JL136	1	72	1	12				3.566666603						3	3	2	5	2	2	2	4	3	4	5	4	5	1	5	5	2	2	5	5	1	5	1	5	3	5
JL144	1	80	2	2	0	1		26.96666718	14	3	7	1	2	2	4	2	4	4	4	2	4	5	4	5	5	4	3	4	3	1	3	5	5	4	5	2	5	5	5	4	3	2	4	4	3	3	4	4	4
JM115	1	50	1	1	0	1		8.633333206	21	3	3	1	4	3	5	3	3	3	1	3	4	4	5	4	4	5	4	3	4	1	1	5	5	5	5	1	5	5	5	4	4	2	4	3	2	3	4	4	4
JN181	1	43	1	7	0	1		51.53333282	14	3	4	1	3	3	3	5	5	5	1	4	4	4	4	3	3	4	3	3	3	1	1	5	5	5	5	1	5	5	5	3	3	1	3	5	1	4	5	5	5
JP014	1	65	1	1	0	1		2.233333349	21	2	3	1	3	4	4	1	5	4	2	1	2	4	4	4	4	4	4	2	3	1	1	5	5	5	5	1	5	5	5	5	4	1	5	4	3	2	3	4	5
JR042	1	85	1	8	0	1		5.333333492	14	3	3	2	4	4	4	4	3	4	3	3	4	3	5	4	4	4	4	3	4	2	2	4	4	4	4	2	4	4	4	4	4	3	3	4	3	4	4	4	4
JR085	1	69	1	2		1		10.60000038	14	2	3	1	3	4	4	2	4	4	2	2	4	3	4	4	4	4	2	4	2	2	4	4	4	4	4	2	4	4	4	4	4	2	4	3	3	2	4	1	4
JR116	1	69	1	2	0	1		15.76666641		3	3	2	4	5	4	4	5	5	1	2	4	4	4	4	4	5	4	4	4	1	1	5	5	5	5	4	5	4	5
JV189	1	83	1	8	0	1		203.8333282		3	5	1	4	5	5	4	3	4	2	4	5	4	5	4	4	5	5	3	4	1	2	5	5	5	5	2	5	5	5
LA122	1	73	1	2	1	0		184.1666718	21	3	3	1	3	2	4	3	3	4	2	3	5	4	5	4	4	5	4	3	4	1	4	5	5	5	4	2	3	4	4	4	4	4	4	4	2	2	4	4	4
LD027	1	19	2	7	0	0		4.300000191		2	7	1	1	1	3	1	5	2	3	3	3	2	3	3	3	5	1	1	2	1	1	5	5	5	5	1	5	5	5
LD102	1	76	2	13	0	0		11.69999981		3	3	2	3	4	3	4	4	4	4	1	4	3	1	1	1	3	3	3	3	4	4	3	3	3	4	4	4	4	4
LH015	1	71	1	7	0	0		10.36666679	21	3	3	3	4	4	4	4	4	4	2	3	4	4	5	5	5	5	5	4	4	1	1	4	4	4	4	2	4	5	4	4	4	4	2	4	2	3	5	4	4
LK035	1	70	2	4	0	0		9.399999619	14	2	5	3	3	3	3	3	4	4	5	2	3	3	3	4	5	4	3	2	4	4	3	2	4	2	4	4	5	3	4		4		4	4	4	2	3	3	4
MA087	1	70	1	1	0	0		15.66666698	16	3	3	1	3	4	5	2	4	5	3	2	4	4	2	4	4	5	4	3	4	1	4	4	5	4	5	2	4	4	4	4	4	2	4	4	2	2	4	3	4
MB168	1	65	2	2	0	1		6.833333492	14	2	4	1	3	2	3	2	4	2	2							5	3	5	3	2	1	5	5	5	4	2	5	4	5	2	2	1	5		2	2	4	3	4
MC191	1	68	2	13	0	0		48.66666794		3	3	1		2	3	2	4	3	3	3	4	4	4	4	4	4	3	3	2	2	2	4	4	4	4	2	4	4	4
MD118	1	65	1	4	0	1		7.666666508	14	3	3	2	3	3	4	3	4	4	4	2	3	2	4	4	3	4	4	3	4	3	3	3	4	3	4	3	4	4	4	3	4	3	4	3	4	2	3	2	4
MD129	1	68	1	8	0	1		26.93333244		1	6	1	3	3	4	2	4	4	3	1	3	1	3	3	3	3	1	3	5	1	2	4	5	4	5	1	5	5	4
MD140	1	77	2	1	0	0		118.3000031		3	3	2	4	3	5	2	4	4	2	2	5	5	5	5	4	5	3	2	2	1	4	5	5	4	4	5	4	2	5
MD180	1	77	1	8	0	1		82		3	3	1	3	4	4	4	4	4	5	2	4	4	2	3	4	4	4	3	3	1	2	4	5	5	5	2	5	5	4
MF161	1	55	1	3	0	1		2.733333349	20	1	6	1	3	5	4	4	4	5	4	1	4	3	3	3	3	4	3	3	4	1	1	5	5	5	5	1	5	5	5	5	5	4	4	5	4	3	4	3	3
MG149	1	77	1	1	0	1		24.89999962		3	4	1	3	2	4	2	4	4	4	4	4	4	4	5	5	5	4	5	5	1	1	4	4	4	4	2	5	4	4
MG200	1	31	2	14	0	1		65.06666565		3	3	1	2	2	2	2	4	4	4	3	4	4	4	3	4	4	2	3	5	2	2	5	5	5	4	1	5	4	4
MI197	1	39	2	1	1	0		18.26666641		3		1	4	5	5	5	5	5	5		5	5	3	5	5	5	2	3	5	2	5	5	5	5	5	1	5	5	5
MJ159	1	61	2	15	0	1		5.766666889		3	4	2	4	5			1	5	1	4	4	1	5	3	4	5	4	4	3	1	2	5	5	5	5	1	5	5	5
MM009	1	61	2	14	0	0		55	14	2	5		2	3	3	2	4	4	2	3	5	3	4	3	3	5	3	3	3	2	2	4	4	3	4	1	4	4	4	3	3	4	4	4	2	3	5	3	4
MM148	1	51	1	10	1	0		142.6333313	14	3	3	1	3	3	4	2	4	3	2	2	4	3	4	5	4	5	4	3	2	2	3	5	5	5	4	4	5	4	4	3	4	3	4	4	2	3	4	3	4
MM156	1	58	2	2	0	1		4.733333111	16	3	7	1	3	2	4	2	5	2	4	4	4	2	3	5	4	5	2	2	3	1	2	5	5	5	5	4	5	4	5	2	4	2	4	4	4	2	4	1	4
MN079	1	50	2	13	0	1		39	21	2	5	1	3	4	4	2	4	3	3	3	5	5	5	5	5	5	3	5	4	2	2	5	5	5	5	3	5	5	5	4	4	1	4	3	2	4	4	4	4
MN128	1	73	2	1	0	0		27.93333244	14	3	2	1	3	1	4	3	4	4	2	2	3	4	4	4	4	4	4	2	3	1	4	5	5	5	5	2	5	5	5	3	4	2	3	3	2	4	4	4	4
MP005	1	46	2	2	0	1		4.266666889	14	3	4	1	5	4	3	4	4	4	3	2	4	4	4	3	3	4	3	3	3	2	4	3	4	4	4	3	4	4	5	3	4	4	3	4	3	3	4	4	4
MP150	1	65	2	15		1		57.40000153	21	3	3	1	4	4	4	4	3	5	3	3	5	5	5	4	5	5	5	4	4	1	4	5	5	5	5	2	5	5	5	5	5	5	3	5	3	4	5	5	5
MR185	1	74	1	1	0	1		58.66666794		3	4	1	3	4	4	3	4	4	3	2	5	5	5	4	5	5	3	3	3	1	1	4	4	4	4	2	5	5	5
MS057	1	76	2	13		0		43.93333435	21	3	3	2	3	3	4	2	4		2	2	4	3	4	4	4	4	2	4	3	2	2	2	3	4	4	4	4	2	5	2	4	2	4	4	2	3	4	3	4
MS108	1	48	2	14	0	1		45.16666794	21		5	1	3	3	5	3	3	4	1	2	4	2	3	4	4	4	3	4	3	1	3	5	5	5	5	2	5	5	5	5	5	4	5	5	1	3	5	5	5
MT045	1	72	2	13		0		40.86666489	14	1	7	1	3	4	4	4	4	4	2	2	5	2	4	4	4	5	3	4	4	2	4	4	5	5	4	2	5	4	5	5	5	5	5	5	2	4	5	1	5
MT107	1	88	1	2	0	1		53.26666641		3	4	1	4	5	4	4	4	5	2	2	5	3	5	5	5							4	4	4	4	2	4	4	4
MT117	1	70	1	1	0	1		24.86666679		2	4	1	3	4	4	4	5	4	2	2	5	5	4	5	1	5	1	2	2	2	4	4	4	4	4	4	5	4	5
MV092	1	69	2	13	0	0		76.56666565		1	4	2	3	5	4	3	3	4	3	3	3	3	3	3	4	4	3	3	3	1	2	5	5	5	4	3	5	5	5
MV135	1	67	2	14		1		40.09999847	21	3	4	2		1	2	2	5	2	4	3	4	5	5	5	5	4	4	4	4	1	2	5	5	5	5	4	5	5	5	1	3	1	1	2	3	3	4	4	4
MW163	1	73	2	4	0	1		21.03333282		2	4	1	3	4	4	4	4	4	3	2	4	4	3	4	4	5	5	3	3	1	2	5	5	5	5	4	5	5	5
NA131	1	70	2	15		0		60.43333435		3	2	1	3	2	3	3	4	4	4	2	4	2	4	2	3	4	4	3	4	1	3	5	5	5	5	2	5	5	5
NG059	1	73	2	15		0		37.83333206	21	3	3	1	2	1	1	1	4	2	4	2	4	2	3	3	3	3	4	1	2	1	1	4	5	5	5	1	5	5	5	2	2	2	4	2	4	2	4	2	3
NM143	1	45	2	14	1	0		17.83333397	21	1	6	1	2	1	4	2	3	4	1	3	3	3	4	4	3	4	2	3	1	1	1	5	5	5	5	1	5	5	5	3	4	1	5	3	3	2	4	4	3
NS063	1	81	1	8	1	1		215.4333344		3	3	2	2	4	4	3	4	4	3	3	4	3	3	3	4	4	2		3	2	2	4	5	5	5	3	5	5	5
OA008	1	64	2	2	1	1		127.0333328	14	1	7	1	3	4	4	4	4	4	2	1	4	5	5	4	5	4	5	3	4	1	3	4	5	4	4	1	5	2	4	3	3	4	3	4	2	4	5	5	5
PC068	1	61	1	1		1		11.5			4	2	3	2	2	2	4	3	3	2	3	3	4	4	3	4	4	4	3	2	1	4	4	4	4	2	4	4	4
PJ105	1	72	2	4	0	0		6.599999905	14	2	3	1	3	3	1	1	3	3	1	3	3	4	3	3	4	4	2	2	3	1	1	5	5	5	5	2	5	5	5	1	3	3	4	4	1	2	4	3	4
PL090	1	88	1	8	0	1		239.8999939	28	3	3	3	4	3	2	2	3	4	2	2	5	4	5	5	5	5	5	5	5	2	4	5	5	5	5	1	5	5	5	5	4	3	4	4	2	3	5	5	5
PM040	1	90	2	15	0	0		12.4333334	29	3	3	1	3	5	3	4	4	4	2	1	5	4	4		4	5	5	4	4	2	1	4	4	4	3	2	4	2	4	4	4	3	4	4	2	2	4	3	4
PM188	1	58	2	1	0	0		8.033333778		3	4	2	2	3	4	3	4	4	3	3	3	3	4	3	3	4	4	4	2	1	2	5	5	5	4	4	3	3	4
PM199	1	74	1	1	0	1		10.30000019		3	3	1	4	5	5	5	5	5	5	1	1	4	5	5	5	5	1	5	5	1	1	5	5	5	5	5	5	5	5
PP153	1	75	1	17	1	1		9.833333015		3	3	2	3	4	4	3	4	4	4	2	4	4	4	4	4	4	4	3	4	1	2	4	4	4	4	2	4	2	4
PP198	1	69	1	9	1	0		21.36666679		3	4	1	3	2	2	2	2	4	3	2	4	4	4	2	4	4	4	4	3	1	1	4	4	4	4	4	4	4	4
PV169	1	70	1	3	0	1		22.10000038		1	6	1	3	3	3	3	3	4	1	5	4	5	5	4	5	5	5	3	4	1	2	4	4	4	5	2	5	4	5
RB088	1	51	1	2		1		20.76666641	21	3	4	1	2	1	4	4	3	3	2	1	5	4	4	4	5	3	1	4	1	1	1	4	4	3	5	1	5	1	5	3	4	3	4	4	3	1	4	4	3
RB151	1	47	1	1	0	0		36.23333359	21	1	2	1	2	4	2	2	5	4	4	1	3	2	3	4	4	4	3	3	2	1	2	4	4	5	5	4	5	4	4	4	4	2	5	5	4	3	3	3	3
RC041	1	73	1	1	0	1		22.63333321		3	3	1	3	2	2	2	5	4	4	1	4	4	4	4	4	5	5	5	5	1	1	5	5	5	5	1	5	5	5
RE093	1	75	1	7	0	1		106		2	6	1	3	4	5	2	2	5	3	1	4	1	5	3	3	5	1	3	2	1	4	4	4	4	4	2	4	4	4
RK003	1	69	2	3		1		12.36666679		1		2	3	3	5	3	4	4	4	2	3	5	4	3	3	4	3	2	5	1	2	4	4	4	4	4	4	4	4
RM028	1	85	2	4	0	0		3.266666651	28	1	5	2	3	1	2	1	5	5	4	2	4	4	5	3	5	5	4	2	4	1	1	5	3	5	5	1	4	5	5	5	5	4	4	5	4	5	5	5	5
RM152	1	71	2	13	0	1		10.83333302	21	3	3	1	4	5	5	4	3	3	3	2	4	4	4	4	5	5	5	5	3	1	1	5	5	5	5	1	5	5	5	5	3	4	3	5	2	5	5	5	5
RO194	1	70	2	2	0	1		5		3	4	2	3	5	4	2	2	4	2	3	4	4	4	3	3	4	3	4	3	2	2	4	4	3	4	2	5	4	5
RR162	1	72	1	1	0	0		51.43333435		3	5	1	3	2	2	2	4	2	2	2	5	2	5	5	5	5	4	4	3	1	1	5	5	5	5	1	5	5	5
RS052	1	67	2	13	0	0		19.60000038	21	3	2	1	2	4	4	2	5	2	5	2	4	3	4	3	3	5	5	3	2	1	1	5	5	5	5	4	5	5	5	2	3	3	4	2	4	2	3	2	3
RT037	1	78	1	2	0	1		36.73333359	15	1	5	1	4	5	5	5	4	5	1	2	5	3	5	4	5	5	5	3	4	1	5	4	5	4	4	2	5	5	5	5	5	5	3	4	3	2	5	3	5
SB064	1	50	2	13	1	0		6.400000095	21	2	5	1	3	5	5	1	5	5	1	2	3	4	3	3	3	4	3	2	3	1	1	5	5	5	5	2	5	5	5	5	5	2	5	5	2	2	3	3	3
SB160	1	44	2	14	0	1		36.26666641		3	5	2	3	2	4	2	4	4	3	3	4	4	4	4	4	4	4	3	3	1	1	4	4	5	4	2	5	5	5
SC157	1	54	2	1	0	1		28.06666756		3	5	1	3	3	3	4	4	4	3	2	4	4	4	3	3	5	1	1	3	2	2	5	5	5	5	2	5	5	5
SC165	1	63	2	14	0	0		4.800000191		2	5	3	5	5	5	4	3	4	3	1	5	4	5	5	4	5	4	3	3	1	1	3	3	3	4	3	4	3	3
SC192	1	40	1	1		0		7.033333302			2	1	3	2	3	2	4	3	2	4	4	4	4	4	4	4	3	4	3	1	1	5	5	5	4	2	4	4	4
SD101	1	73	1	2	1	1		12.66666698		3	4	1	4	5	5	5	4	5	3	3	5	5	3	5	5	5	4	4	3	1	1	4	5	5	4	3	5	5	4
SF002	1	63	2	1	0	1		6.300000191		3	3	1	3	4	4	4	4	4	4	4	4	5	4	3	3	4	2	4	3	2	2	4	4	4	4	2	4	4	4
SG126	1	49	2	14	0	1		118.2666702	21	2	5	1	2	4	4	2	5	4	5	2	4	3	4	3	3	2	2	3	2	1	2	5	5	4	4	2	5	4	4	4	5	4	4	4	4	2	3	3	3
SG137	1	50	2	1	0	1		13.76666641	14	2	5	1	4	3	3	3	5	4	3	2	4	4	4	4	4	5	5	3	4	1	2	5	5	5	5	1	5	5	5	2	3	3	4	3	3	2	4	4	4
SJ055	1	56	1	1	0	1		8.399999619	21	2	3	1	1	4	4	1	5	3	3	3	5	2	5	3	3	5	5	4	3	1	2	5	5	5	5	1	5	1	5	2	3	1	5	3	3	4	5	4	5
TC103	1	54	2	2	0	1		3.533333302	14	3	3	1	3	1	1	1	5	3	3	3	4	3	4	4	4	4	4	3	3	1	2	4	5	5	5	1	5	5	5	1	3	1	5	2	3	3	4	3	3
TP110	1	63	1	8	0	1		11.69999981		3	3	4	3	1	2	4	5	5	2	2	4	4	5	5	5	5	5	5	3	1	2	4	3	4	4	5	4	2	4
VB032	1	73	2	15	0	0		62.13333511		3	3	1	3	2	4	2	4	4	2	2	4	3	5	4	4	5	3	3	3	1	2	5	5	4	5	2	4	4	5
VB120	1	70	1	8	0	1		4.599999905		2	2	1	3	4	3	4	4	4	3	4	4	4	4	4	4	4	4	3	4	1		4	4	4	4	3	4	4	4
VB132	1	50	2	1	0	1		18.83333397		2	3	1	3	2	2	2	5	2	2	1	4	3	5	4	5	5	5	3	3	1	1	5	5	5	5	1	5	5	5
VF166	1	59	2	1	0	0		44.40000153		3	4	1	3	4	4	3	4	4	3	2	3	4	5	3	5	5	1	3	2	1	2	5	5	5	4	2	5	5	5
VG114	1	71	2	4	1	1		8.633333206	14	3	4	1	4	4	4	4	4	5	1	1	4	4	5	4	3	4	4	4	5	1	3	5	5	5	5	2	5	5	5	4	4	3	4	4	2	2	4	4	4
VM187	1	54	2	13	0	1		53.56666565	14	2	5	1	3	4	3	1	4	4	3	3	4	3	4	3	3	3	2	3	3	1	1	5	5	5	5	1	5	5	5	3	3	3	4	4	3	3	4	3	4
VR056	1	47	1	4	1	1		21.63333321		2	3	1	3	3	3	2	4	4	2	3	3	3	4	4	4	4	1	3	4	1	3	5	5	5	3	1	4	3	3
VT047	1	66	2	3		1		4.333333492	14	1	5	1	3	5	3	5	4	5	3	3	4	4	5	3	5	4	4	2	3	2	1	5	5	5	4	2	5	5	5	5	3	4	4	5	4	1	4	4	4
VT154	1	48	2	16	0	1		22.03333282	14	3	3	1	3	3	2	4	5	4	2	3	5	2	5	3	4	5	4	2	2	2	3	5	5	5	5	5	5	5	5	3	2	4	5	3	2	2	4	2	4
WK020	1	48	1	3	0	1		28.66666603	14	2	3	1	3	3	3	1	5	3	3	2	4	1	4	4	3	5	5	3	4	1	3	5	5	5	5	3	5	5	5	3	4	2	4	3	2	4	5	3	4
XD178	1	59	1	2	0	1		47.46666718	14	3	3	2	3	2	3	2	3	3	4	3	4	2	4	4	4	3	2	4	3	1	3	3	5	4	3	3	4	3	4	2	3	2	3	3	4	3	4	2	4
YB098	1	70	2	2	0	1		4.533333302		3	3	1	3	2	4	5	4	4	1	2	3	2	5	5	5	5	4	4	3	1	1	5	5	5	5	1	5	5	5
YM111	1	74	2	13	0	1		44.16666794	21	3		1	2	1	1	3	5	3	3	2	3	3	3	3	4	4	4	3	3	2	2	4	5	4	5	4	5	5	5	2	2	4	4	4	3	2	3	2	3
YS127	1	56	2	2	0	1		19.86666679	14	3	3	1	3	2	3	2	5	3	3	3	4	3	4	3	3	4	4	4	3	1	2	5	5	5	5	2	5	5	5	2	2	2	4	2	3	3	4	3	3
01_001	2	80	1		0	1	3			2	6	3	3	5	5	5	4	5	5	5	4	4	4	5	5	4	1	4				5	5	5	5	5	5	5	5
01_002	2	61	1		0	1	2			2	5	3	4	5	5	4	5	5	5	3	5	4	4	5	4	4	3	3				5	5	5	4	2	5	5	5
01_003	2	46	2		0	0	4			1	5	1	3	4	4	5	5	4	5	1	5	5	5	5	5	5	5	5				4	4	5	5	1	4	4	5
01_004	2	62	2		0	1	3			2	4	3	3	5	5	5	5	5	5	5	4	4	4	5	5	4	1	4				5	5	5	5	5	5	5	5
01_005	2	29	2		0	1	3			1	5	3	5	4	4	2	4	4	4	1	5	5	5	5	5	4	2	5				4	4	4	4	4	4	4	4
01_006	2	76	1		0	1	3			2	6	3	4	4	4	4	1	5	5	1	4	1	4	5	4	4	3	4				5	5	5	5	1	5	5	5
01_007	2	32	2		0	0	4			2	5	2	2	4	4	3	4	3	4	1	5	4	4	3	4	5	3	2				5	5	5	5	2	5	4	5
01_008	2	70	1		0	1	3			3	2	1	3	4	4	4	4	4	4	3	4	4	4	5	4	4	4	3				5	5	5	5	1	5	5	5
01_009	2	68	2		0	1	4			3	5	1	4	4	4	3	5	2	4	2	2	4	4	4	4	4	3	3				5	5	5	5	4	5	5	5
01_010	2	76	2		0	0	1			3	4	1	3	3	3	1	5	3	3	1	3	3	4	4	3	5	3	3				5	5	5	5	1	5	5	5
01_011	2	23	2		1	1	2			1	7	3	5	4	4	4	4	4	2	5	5	4	5	5	5	5	4	5				4	4	4	4	3	4	4	4
01_012	2	56	1		0	0	3			1	4	1	3	3	3	3	3	4	3	3	3	3	2	3	3	3	3	3				5	5	5	5	3	5	5	5
01_013	2	57	2		0	1	4			2	5	2	3	4	4	3	4	4	3	2	3	3	3	5	3	5	5	5				5	4	4	4	4	4	4	4
01_014	2	62	2		0	1	4			1	5	1	5	5	4	5	4	5	1	1	4	3	5	5	5	5	3	5				5	5	5	5	1	5	5	5
01_015	2	66	1		1	0	1			1	5	3	5	5	5	5	2	5	1	1	5	5	5	5	5	5	3	4				5	5	5	5	5	5	5	5
01_016	2	49	1		0	1	3			2	6	1	3	3	4	3	3	4	3	3	4	4	4	3	3	3	3	4				4	5	5	4	4	5	5	5
01_017	2	67	1		0	0	3			2	6	3	3	4	5	4	4	5	4	3	4	3	3	4	3	1	3	3				5	5	4	5	1	5	3	4
01_018	2	64	1		0	1	3			1	6	3	3	4	4	4	4	4	2	1	5	5	5	5	5	5	3	5				4	4	4	4	4	4	3	4
01_019	2	55	2		0	1	3			2	4	1	4	5	3	5	3	4	4	2	4	2	4	4	4	5	1	5				5	5	5	5	2	5	5	5
01_020	2	48	1		1	0	3			1	6	4	3	5	5	5	4	5	5	1	5	1	5	1	5	5	1	5				3	4	4	5	4	2	5	5
02_001	2	63	2		0	0	3			1	5	1	5	5	5	5	2	5	3	3	5	4	5	4	4	5	5	3				5	5	5	5	5	5	5	5
02_002	2	38	2		0	1	4			2	4	1	3	3	4	2	4	4	3	2	4	2	4	3	3	4	3	3				5	5	5	5	1	5	5	5
02_003	2	81	2		0	0	3			1	5	3	5	5	5	4	5	5	4	5	5	5	4	5	4	2	2	4				5	5	5	5	5	5	5	5
02_004	2	59	2		0	0	3			1	5	2	5	5	5	5	5	5	5	1	5	5	5	5	5	5	4	5				5	5	4	5	5	5	5	5
02_005	2	36	2		0	1	3			3	3	1	2	3	4	3	5	4	3	3	4	3	4	3	3	4	4	2				5	5	5	5	3	4	4	4
02_006	2	53	2		0	1	1			2	4	2	4	1	3	1	5	4	3	3	3	3	4	3	3	4	4	3				5	5	5	5	1	4	4	5
02_007	2	47	1		0	0	3			2	4	1	4	4	4	3	4	4	4	2	4	3	4	3	4	4	3	4				4	4	4	4	2	4	4	4
02_008	2	50	2		0	1	3			3	5	2	3	2	3	2	4	3	3	2	4	3	4	3	3	5	4	4				5	5	5	5	3	3	4	4
02_009	2	26	2		0	1	1			3	3	1	3	3	3	4	5	4	4	3	5	4	4	4	5	5	5	1				4	4	5	5	4	4	4	4
02_010	2	24	2		0	1	2			3	5	2	3	4	5	4	3	4	3	2	4	3	3	3	3	3	3	3				4	4	4	4	2	4	2	3
02_011	2	44	2		0	0	4			2	5	1	3	5	4	5	3	4	5	4	4	1	4	4	1	5	3	5				5	5	5	5	4	5	5	5
02_012	2	33	2		0	1	3			2	5	1	2	1	3	1	5	3	3	3	3	3	3	3	3	4	3	3				4	5	5	5	2	5	3	5
02_013	2	39	1		1	1	3			1	6	1	3	4	5	1	5	4	5	4	5	5	5	5	4	5	2	5				5	5	5	5	1	5	5	5
02_014	2	52	2		0	1	4			1	5	1	3	1	4	1	5	4	2	3	3	3	3	5	3	5	2	3				5	5	5	5	5	5	4	4
02_015	2	56	2		0	0	3			3	4	1	3	4	4	2	4	4	4	3	5	3	3	4	3	4	3	3				4	4	4	4	4	5	5	5
02_016	2	19	2		0	0	3			2	5	2	3	4	4	3	4	4	2	2	4	4	4	4	3	4	4	4				4	5	5	4	2	5	5	4
02_017	2	59	2		0	0	4			2	5	1	4	4	4	4	4	4	4	1	5	5	1	3	4	4	3	1				5	5	4	5	5	5	5	5
02_018	2	33	2		0	0	3			2	4	1	4	3	4	2	3	5	1	1	3	5	5	3	3	5	3	3				4	5	5	5	1	5	5	5
02_019	2	49	2		0	0	3			2	4	1	2	3	3	2	4	4	4	2	2	2	2	3	3	4	2	4				5	5	5	5	2	5	5	5
02_020	2	30	2		0	1	3			3	4	2	4	3	3	2	4	4	2	2	4	4	4	4	4	5	5	3				5	5	5	4	2	5	4	5
02_021	2	45	1		0	1	4			2	5	2	3	3	4	3	3	4	3	3	4	4	5	5	5	5	4	5				5	5	5	5	2	5	5	5
02_022	2	39	1		0	1	1			2	2	1	3	4	4	2	3	4	3	3	3	3	4	4	4	5	4	3				4	5	5	5	5	5	5	5
03_001	2	39	2		0	1	4			3	4	1	4	3	4	2	4	4	4	4	4	3	4	3	2	4	4	4				5	5	5	5	2	5	5	5
03_002	2	22	2		0	0	2			3	4	2	2	2	3	4	4	2	4	2	3	2	2	4	2	5	5	4				3	4	5	4	2	3	4	4
03_003	2	66	1		0	1	1			3	3	2	3	3	4	3	4	4	3	2	3	3	4	4	4	5	4	4				3	5	3	4	2	4	4	4
03_004	2	33	2		0	1	2			3	5	2	3	4	4	4	2	4	2	2	3	3	3	3	3	4	3	3				5	5	5	5	1	5	5	5
03_005	2	24	1		0	1	4			3	4	1	3	3	4	2	5	4	2	1	4	3	4	3	3	5	4	5				5	5	4	5	3	5	4	5
03_006	2	46	2		0	1	2			3	3	2	3	3	4	2	5	3	3	4	4	3	4	3	4	5	2	3				5	5	5	5	3	5	5	5
03_007	2	24	2		0	1	2			3	4	1	3	2	2	2	4	4	4	2	4	4	4	4	4	4	3	4				4	4	4	4	2	4	4	5
03_008	2	48	2		0	1	3			2	3	1	3	3	3	2	4	3	2	3	5	5	4	4	4	5	3	4				4	4	5	4	1	4	4	4
03_009	2	54	2		0	0	3			2	5	1	4	4	4	4	4	4	4	1	4	1	1	4	4	3	1	3				5	4	4	5	4	4	5	4
03_010	2	55	1		0	1	4			2	6	1	4	1	4	2	3	4	2	4	4	4	4	3	4	5	4	3				5	5	5	5	1	4	4	5
03_011	2	56	2		0	1	3			1	4	3	3	3	3	3	4	4	4	3	4	3	5	3	4	4	4	4				5	5	5	5	3	5	5	5
03_012	2	26	2		1	0	2			2	5	3	4	5	5	3	5	5	2	1	4	4	5	3	3	4	3	5				4	5	5	5	2	5	3	5
03_013	2	29	2		1	0	4			1	5	1	3	2	1	1	5	2	4	1	3	2	3	3	3	4	1	2				5	5	5	5	3	5	5	5
03_014	2	44	2		0	0	1			2	5	1	4	4	4	4	2	4	4	1	4	4	4	3	4	5	4	3				5	5	5	5	2	5	5	5
03_015	2	65	1		0	1	5			3	4	3	5	5	5	5	5	5	5	5	5	5	5	5	5	5	5	5				5	5	5	5	5	5	5	5
03_016	2	39	2		0	0	3			3	4	1	2	1	1	1	5	4	4	2	3	3	3	4	4	4	3	2				5	5	5	5	3	5	5	5
03_017	2	47	2		0	0	3			2	5	1	4	3	3	1	4	4	3	2	4	3	4	3	4	4	3	4				4	5	5	5	4	5	5	5
03_018	2	43	2		0	1	1			3	3	1	2	1	2	1	5	1	5	1	1	1	3	1	1	2	2	2				5	5	5	5	1	5	5	5
03_019	2	29	2		0	1	3			2	5	1	4	3	4	2	4	4	4	3	4	4	5	5	5	5	4	3				4	4	5	5	2	5	5	4
03_020	2	34	1		0	0	3			2	5	1	3	4	4	2	4	4	2	1	1	1	3	3	3	4	1	2				5	5	5	5	2	5	5	5
04_001	2	34	2		0	0	2			2	4	1	3	2	4	1	4	4	3	3	4	4	4	4	3	4	3	3				5	5	5	5	2	5	5	5
04_002	2	34	2		0	0	1			3	3	1	3	1	2	1	4	2	2	3	4	5	4	4	3	3	3	3				4	4	4	4	2	4	4	4
04_003	2	48	2		0	1	1			3	3	1	4	3	4	3	5	3	3	2	4	4	5	3	5	5	4	5				5	5	5	5	1	5	5	5
04_004	2	55	2		0	1	5			3	3	2	3	2	2	1	2	2	2	4	4	4	3	3	3	5	3	2				5	5	5	5	4	5	5	5
04_005	2	23	1		0	0	2			2	6	3	5	5	4	4	3	4	2	3	4	3	4	4	3	3	1	5				5	4	3	5	5	5	4	5
04_006	2	60	2		0	0	5			3	4	1	2	2	3	2	5	4	3	3	3	2	4	2	2	4	3	2				5	5	5	5	1	5	4	5
04_007	2	30	1		0	1	3			3	3	1	3	3	4	2	2	4	2	1	4	4	4	4	3	5	4	3				5	5	5	5	2	3	4	5
04_008	2	49	2		0	1	4			3	4	2	2	3	3	3	5	4	3	1	3	3	5	3	3	4	4	2				4	5	5	4	3	4	4	4
04_009	2	51	2		0	0	2			2	4	1	4	2	4	2	5	5	2	1	5	2	4	3	4	4	5	4				2	5	5	5	5	1	5	5
04_010	2	19	2		1	0	3			2	7	2	2	2	3	3	5	4	2	2	4	4	4	4	4	5	2	3				5	5	5	5	3	2	2	5
04_011	2	50	1		0	1	2			3	3	3	4	4	4	3	3	4	2	2	4	4	4	4	4	5	3	4				4	4	4	4	2	4	4	4
04_012	2	46	1		1	1	3			3	4	1	5	4	3	4	4	5	2	3	4	3	5	5	4	5	3	3				5	5	5	5	2	5	5	5
04_013	2	54	2		0	0	3			3	3	1	3	4	2	2	4	4	2	2	4	4	4	3	4	5	3	3				4	4	4	4	2	4	4	4
04_014	2	60	2		0	1	4			3	4	1	3	3	2	1	5	1	3	1	4	3	3	4	4	4	3	2				5	5	4	5	1	5	5	5
04_015	2	19	1		0	0	3			2	7	1	4	3	4	5	2	5	3	2	4	3	2	4	5	5	3	4				5	5	4	4	5	5	3	4
04_016	2	55	2		0	0	3			1	5	2	3	3	3	3	3	4	4	2	3	3	3	3	3	4	3	3				4	4	4	4	3	4	5	5
04_017	2	42	2		0	0	3			3	3	1	2	4	4	3	5	4	4	2	4	3	4	3	3	4	3	3				5	5	5	5	3	5	5	5
04_018	2	65	2		0	1	5			1	5	1	5	3	3	3	4	3	4	2	3	1	3	4	3	4	3	2				5	5	5	5	1	5	5	5
04_019	2	31	2		1	1	4			3	5	1	2	3	4	1	5	5	2	1	4	4	4	2	4	2	2	2				5	5	5	5	2	5	5	5
04_020	2	75	1		0	0	3			3	3	1	3	4	4	2	5	4	4	1	4	4	4	4	4	5	5	3				5	5	5	5	2	5	5	5
05_001	2	51	2		0	0	4			2	3	3	3	5	5	5	1	5	1	1	5	5	5	5	5	4	1	3				5	5	5	5	1	5	5	5
05_002	2	36	2		0	1	4			3	4	1	4	3	4	5	5	4	4	4	5	5	5	4	5	5	4	5				5	5	5	5	1	5	5	5
05_003	2	32	2		1	1	3			3	4	1	5	4	4	2	4	5	4	4	4	2	3	4	4	4	4	4				5	4	4	4	2	5	5	5
05_004	2	65	2		0	1	2			2	6	3	4	4	3	3	5	5	5	1	5	5	3	4	4	3	1	3				5	5	5	5	5	5	4	4
05_005	2	65	1		0	1	3			3	3	1	3	4	4	4	4	4	4	2	3	3	3	5	3	5	3	3				5	5	5	5	4	5	5	5
05_006	2	44	1		0	1	3			3	2	2	3	5	5	5	4	5	3	2	5	5	5	5	5	5	4	4				5	5	5	4	2	5	5	5
05_007	2	33	2		0	1	3			3	3	1	3	3	2	2	4	4	4	3	3	3	4	3	3	3	2	2				5	5	5	5	1	5	5	5
05_008	2	31	2		0	1	3			3	7	1	3	2	4	4	3	3	2	1	4	4	2	3	4	4	2	3				5	4	3	5	1	4	4	4
05_009	2	67	2		0	1	3			1	5	1	5	4	4	4	2	4	2	4	4	4	4	4	4	5	1	4				5	5	5	5	1	5	5	5
05_010	2	30	2		0	0	3			2	5	1	3	2	4	2	4	3	4	2	4	3	3	4	3	4	3	3				4	4	4	5	2	4	4	5
05_011	2	50	2		0	1	2			3	4	1	5	4	4	4	4	5	2	3	4	3	4	3	4	5	4	3				5	5	5	5	1	5	5	5
05_012	2	30	2		0	1	2			2	5	3	2	2	3	2	4	4	4	1	4	3	4	3	4	5	3	5				4	4	4	4	2	4	4	4
05_013	2	39	2		0	1	1			3	2	1	4	5	5	3	3	5	2	1	4	3	5	5	5	5	4	5				5	5	5	4	3	5	4	5
05_014	2	30	2		0	1	3			3	3	1	5	4	4	2	3	5	2	4	5	5	3	5	4	5	5	5				3	5	5	5	5	2	4	5
05_015	2	72	2		0	1	3			2	5	1	3	5	4	4	4	4	4	2	3	3	3	4	4	5	3	4				5	4	4	4	2	4	4	4
05_016	2	39	2		0	1	3			3	4	1	3	3	4	2	4	4	2	1	4	4	4	3	3	4	1	4				4	5	5	5	1	5	5	5
05_017	2	45	1		0	1	2			3	3	1	4	4	4	2	3	3	2	2	5	3	4	5	4	5	5	5				5	5	3	5	2	5	5	5
05_018	2	61	2		0	0	5			3	4	1	3	2	3	1	5	4	3	1	4	3	3	3	3	4	4	4				4	5	5	5	2	5	5	5
05_019	2	63	2		0	1	3			3	5	1	3	4	4	2	4	4	4	3	4	4	4	4	4	4	3	3				4	4	4	4	2	4	4	5
05_020	2	34	1		1	1	1			3	3	1	3	1	2	1	5	4	5	1	4	4	4	4	4	5	4	4				5	4	5	4	2	5	5	5
05_021	2	28	2		0	0	3			3	4	1	3	4	2	2	4	4	4	2	3	2	3	3	3	4	3	3				5	5	5	5	1	5	5	5
05_022	2	47	2		0	0	3			1	4	3	4	1	2	2	5	2	4	1	3	4	3	4	3	4	3	3				5	5	5	4	2	3	5	4
05_023	2	71	2		0	0	4			2	6	1	4	4	4	4	2	4	2	3	5	4	3	4	3	3	2	4				5	5	5	4	2	4	5	4
06_001	2	46	2		1	0	4			1	7	3	5	4	4	3	4	4	4	4	5	5	1	5	5	1	2	5				2	3	3	3	4	3	4	4
06_002	2	80	2		0	1	3			1	5	3	4	5	5	4	4	5	4	4	4	5	4	1	4	5	1	4				4	5	4	5	4	4	5	4
06_003	2	81	1		0	1	3			2	3	3	3	4	4	3	5	5	4	2	3	3	4	5	4	5	4	4				5	4	4	4	2	4	4	4
06_004	2	72	2		0	1	3			3	3	1	2	4	3	3	3	5	3	4	4	4	3	3	3	4	4	3				5	5	5	5	3	5	5	5
06_005	2	40	2		0	0	1			3	3	3	4	4	4	4	5	4	4	2	3	2	4	2	2	5	1	2				5	5	5	5	2	5	5	4
06_006	2	35	2		0	1	3			3	3	1	4	3	4	2	3	5	2	2	4	3	2	4	2	4	3	2				4	4	4	4	4	4	4	4
06_007	2	54	2		0	1	3			1	5	1	4	4	3	2	5	4	4	2	4	3	4	4	4	4	4	4				5	5	5	5	4	5	5	5
06_008	2	87	1		0	1	3			2	3	1	3	5	4	5	5	5	4	2	4	4	4	4	5	5	4	5				5	5	5	5	2	5	5	5
06_009	2	78	2		0	1	4			2	3	1	4	5	4	4	4	5	2	3	3	3	4	5	4	4	4	4				5	5	5	5	1	5	5	5
06_010	2	57	2		0	0	3			3	3	1	3	3	4	1	4	3	2	3	5	2	4	4	3	5	3	4				5	5	5	5	1	5	5	5
06_011	2	20	2		0	0	3			2	5	1	3	3	3	2	4	3	4	2	3	3	4	3	4	4	4	4				4	4	4	4	2	4	4	5
06_012	2	70	2		0	1	3			1	5	2	3	3	4	3	4	4	2	3	3	4	4	3	4	4	3	3				2	4	4	4	1	4	4	4
06_013	2	29	1		0	1	3			3	4	1	2	1	5	1	5	1	3	2	3	4	4	3	2	5	2	4				5	5	5	5	1	5	5	5
06_014	2	57	2		0	1	2			3	4	2	4	2	3	2	5	5	1	3	4	4	4	4	4	5	5	4				4	5	4	4	4	4	4	4
06_015	2	76	2		0	1	3			1	4	3	3	4	4	4	4	4	2	4	4	4	4	4	4	4	4	3				5	5	5	5	4	5	5	4
06_016	2	45	2		0	1	3			3	3	1	3	3	4	3	3	4	2	3	4	4	4	3	4	5	4	4				5	5	5	5	1	5	5	5
06_017	2	42	2		0	1	2			3	3	1	3	4	4	2	4	4	4	3	4	4	4	3	4	5	3	2				5	4	4	4	2	5	4	4
06_018	2	55	2		1	0	5			3	4	3	5	4	4	3	3	5	3	3	4	3	4	4	4	4	4	4				5	5	5	5	1	5	5	5
06_019	2	67	2		0	1	3			3	3	1	3	2	2	2	2	4	4	2	3	2	3	3	3	4	3	3				4	4	4	4	2	4	4	4
06_020	2	69	1		0	1	4			1	6	2	2	4	5	4	5	4	4	1	3	4	1	3	3	4	1	4				4	5	4	4	2	2	4	4
07_001	2	64	1		0	1	3			3	3	1	3	3	4	2	4	5	3	3	4	4	4	4	4	4	4	4				5	5	5	4	2	5	2	5
07_002	2	38	1		0	1	2			3	3	1	3	4	4	3	4	5	4	3	4	3	4	5	4	5	4	5				5	5	5	4	4	4	4	5
07_003	2	37	2		0	1	4			2	5	1	3	3	4	3	4	4	2	2	4	3	4	4	3	4	5	4				5	5	5	5	2	4	4	4
07_004	2	40	1		0	1	1			3	3	1	3	4	4	5	4	4	2	2	4	4	4	3	4	4	2	2				4	5	4	4	2	4	4	5
07_005	2	36	2		0	1	2			3	3	1	4	4	4	2	4	5	5	3	4	4	4	4	4	5	3	2				5	5	5	5	2	4	4	5
07_006	2	53	1		0	0	3			3	4	1	3	3	3	3	4	4	2	3	4	4	4	4	4	5	4	3				5	5	5	5	2	5	5	5
07_007	2	65	2		0	0	3			3	3	1	4	3	4	3	5	4	2	3	4	4	4	3	3	5	5	3				5	5	5	5	1	5	5	5
07_008	2	74	2		0	1	3			3	3	3	3	3	4	1	3	4	3	2	2	2	2	2	2	2	2	2				3	3	3	3	3	4	4	4
07_009	2	40	2		0	1	3			3	3	1	3	3	3	4	4	4	4	3	3	3	3	3	3	4	3	3				4	4	4	4	2	5	5	4
07_010	2	38	1		0	1	2			3	3	1	4	3	3	3	5	3	2	2	4	4	5	4	5	5	4	3				5	5	5	5	1	5	5	5
07_011	2	36	2		0	1	2			3	4	1	4	2	3	1	5	3	3	3	4	3	4	4	4	5	5	4				5	5	5	5	1	5	5	5
07_012	2	58	2		0	1	3			2	7	2	4	2	2	4	5	5	2	1	5	1	5	4	5	5	1	1				4	5	5	5	1	5	5	4
07_013	2	58	2		0	0	3			3	3	1	3	3	3	4	3	4	3	2	5	4	5	4	4	5	5	3				4	4	4	4	2	4	4	4
07_014	2	36	2		0	1	3			1	4	3	3	5	5	2	3	4	4	1	4	5	2	3	3	5	2	4				4	4	5	5	2	4	2	3
07_015	2	52	2		1	0	3			2	3	1	3	5	5	4	3	4	4	2	4	4	4	2	4	5	2	2				4	4	4	5	4	5	2	5
07_016	2	71	1		0	1	2			2	2	1	3	5	4	1	4	4	5	1	4	1	1	5	5	5	1	1				4	4	5	4	2	1	2	5
07_017	2	39	1		0	1	3			3	5	1	3	3	4	1	4	4	4	3	4	2	4	3	3	4	5	2				4	5	5	5	3	5	5	5
07_018	2	48	2		0	1	2			3	3	1	3	3	3	2	5	3	3	2	4	4	4	4	4	5	4	3				5	5	5	5	5	5	5	5
07_019	2	29	2		0	1	3			3	3	1	5	5	5	4	4	4	2	4	5	3	5	5	5	5	4	4				3	3	5	5	1	3	4	3
07_020	2	46	2		0	1	2			3	3	1	2	2	2	2	4	2	4	2	3	2	4	3	3	4	4	4				4	5	4	5	1	5	5	5
07_021	2	70	2		0	1	4			1	5	3	3	5	5	4	4	5	4	3	4	1	3	4	3	4	1	4				5	5	5	5	2	5	5	5
07_022	2	71	2		0	1	3			3	4	1	3	2	3	4	4	4	4	2	4	4	3	3	3	4	4	3				5	5	5	5	5	5	5	5
08_001	2	38	2		1	0	2			2	5	3	3	5	5	2	4	4	4	3	5	5	5	5	5	5	1	5				5	4	5	5	2	4	4	4
08_002	2	62	2		0	0	3			3	4	1	4	3	4	2	4	4	2	1	4	2	5	3	4	5	3	2				5	5	3	5	2	5	5	5
08_003	2	54	1		0	0	2			2	4	1	4	4	4	3	4	4	2	2	4	4	4	4	4	5	4	3				5	5	5	5	2	5	5	5
08_004	2	63	2		0	0	4			3	4	1	3	3	4	2	4	3	4	1	4	1	4	3	3	5	5	3				5	5	5	5	4	5	5	5
08_005	2	22	1		0	0	1			1	5	2	3	5	4	2	4	4	2	2	4	4	4	5	3	4	3	3				5	5	5	5	1	4	3	4
08_006	2	51	2		0	1	3			3	3	2	2	1	1	1	5	3	4	1	3	1	3	3	3	3	3	2				5	5	5	5	5	4	5	5
08_007	2	21	2		0	0	2			2	5	1	3	4	4	4	4	4	3	2	4	3	5	3	4	4	4	5				5	5	5	5	3	4	5	5
08_008	2	84	2		0	0	3			1	5	3	1	4	4	4	4	4	4	1	1	1	4	4	3	4	1	4				4	4	4	4	4	4	4	4
08_009	2	39	2		1	0	3			1	5	1	5	4	4	2	4	5	4	1	4	2	4	4	5	5	4	4				4	4	4	4	2	4	4	4
08_010	2	42	2		0	0	3			2	4	1	3	2	2	2	5	2	2	3	3	3	3	3	3	4	2	3				5	5	5	5	1	5	5	5
08_011	2	48	1		0	0	3			2	5	2	4	4	5	2	4	5	2	3	3	4	5	4	4	5	4	5				5	5	5	5	1	4	2	4
08_012	2	31	2		0	1	2			3	3	1	4	5	2	5	2	4	1	1	5	4	5	3	4	4	5	3				4	4	5	5	2	4	4	5
08_013	2	32	2		0	1	3			3	4	1	3	3	4	2	4	3	4	3	4	4	4	3	3	4	3	3				5	4	5	5	2	4	4	4
08_014	2	29	1		0	1	3			3	5	1	5	4	4	4	3	4	2	3	4	3	4	4	3	4	3	2				5	4	4	4	2	4	4	4
08_015	2	68	1		0	0	4			1	6	3	3	4	4	4	4	4	2	1	5	3	1	5	5	3	1	5				4	5	4	4	2	4	4	4
08_016	2	29	2		0	1	1			2	5	2	2	1	4	1	4	4	2	3	4	3	4	4	4	5	2	5				4	4	4	4	1	4	4	4
08_017	2	37	2		1	0	4			1	5	3	5	4	4	4	5	5	3	1	5	5	5	5	5	5	1	5				5	5	5	5	5	5	2	5
08_018	2	43	2		0	0	2			1	5	1	3	2	4	2	4	2	4	1	3	3	4	3	4	4	3	3				4	4	5	4	2	5	4	4
08_019	2	25	2		0	0	4			2	4	1	2	3	3	2	5	3	2	2	4	2	4	4	4	5	2	5				5	5	5	5	2	5	5	5
08_020	2	21	2		0	1	2			2	4	1	2	1	2	2	5	3	3	1	4	2	4	3	2	5	2	3				5	5	5	5	3	5	4	5
09_001	2	47	2		0	1	1			3	4	2	4	4	3	2	4	4	3	1	3	4	4	3	4	5	5	3				4	5	5	5	1	5	5	5
09_002	2	88	2		0	1	2			2	5	3	4	4	4	4	4	4	3	2	4	3	5	4	3	5	3	5				4	4	4	4	2	4	4	3
09_003	2	42	2		0	0	3			2	5	2	3	4	4	3	4	3	4	2	3	4	4	4	4	4	4	3				4	5	5	5	2	5	4	4
09_004	2	36	2		0	1	4			3	4	2	3	2	3	2	4	2	3	2	5	4	4	4	4	5	4	4				4	4	5	5	1	5	4	5
09_005	2	67	2		0	1	3			2	5	3	5	4	2	2	4	4	3	1	3	3	3	4	3	4	3	3				4	4	4	4	2	4	4	4
09_006	2	30	2		0	1	3			3	3	2	3	2	2	1	4	2	3	1	3	3	1	3	3	5	5	3				5	5	5	4	2	4	5	5
09_007	2	30	1		0	1	2			3	3	1	2	2	2	2	4	3	4	2	4	2	4	3	3	5	4	3				4	5	5	4	1	4	4	5
09_008	2	43	2		0	0	2			2	2	3	4	5	4	4	2	4	2	3	4	4	5	5	5	4	3	4				4	4	4	4	2	4	4	4
09_009	2	36	2		0	1	2			3	3	1	4	5	5	4	3	4	3	3	5	4	5	4	4	4	3	3				5	5	5	5	1	4	5	5
09_010	2	25	2		0	0	2			2	5	1	5	3	2	4	4	5	2	2	4	4	2	2	4	4	2	4				5	5	5	5	5	5	4	5
09_011	2	70	2		0	0	2			3	4	2	3	3	3	3	4	5	4	1	4	3	4	3	4	5	5	3				4	5	4	5	2	3	4	4
09_012	2	26	1		0	1	2			2	5	1	4	3	4	2	5	5	5	1	3	5	2	3	3	5	3	3				5	5	5	5	3	5	5	5
09_013	2	40	2		0	1	3			3	4	1	3	4	5	4	5	4	5	2	4	4	5	5	4	4	2	3				4	4	5	4	2	4	5	4
09_014	2	25	2		1	1	2			3	4	1	3	4	3	3	5	4	2	2	5	3	5	4	3	5	4	3				3	3	4	5	2	5	5	5
09_015	2	59	1		0	1	3			3	3	1	2	1	4	2	4	4	2	3	3	2	4	5	4	5	3	1				5	5	5	3	2	4	4	5
09_016	2	41	1		0	1	3			3	4	1	3	3	3	1	4	4	4	2	4	4	4	4	3	5	4	3				5	5	5	4	2	5	4	5
09_017	2	34	1		0	1	4			2	5	1	3	5	3	2	5	4	2	2	4	4	3	3	3	4	3	3				5	5	5	5	3	5	5	5
09_018	2	25	1		1	0	2			3	4	1	4	4	3	2	4	4	4	2	4	3	4	3	3	4	2	4				4	4	5	4	4	5	4	4
09_019	2	66	2		0	1	3			1	7	1	4	2	4	2	4	4	5	1	4	4	4	4	4	4	3	4				5	5	5	4	2	5	5	5
10_001	2	32	2		0	1	1			3	4	1	4	2	4	2	4	4	4	4	4	5	5	5	5	5	5	3				4	4	5	5	1	5	5	5
10_002	2	51	1		0	1	3			2	5	1	3	4	4	4	4	4	2	1	3	4	4	5	5	4	4	3				4	4	4	4	4	4	4	4
10_003	2	71	2		0	1	3			2	5	1	3	3	4	3	3	4	3	3	4	4	4	4	5	3	3	3				5	5	5	5	4	5	5	5
10_004	2	18	2		1	0	3			2	7	3	4	3	4	3	4	4	4	1	3	1	4	3	4	4	3	4				4	4	4	4	2	5	5	5
10_005	2	44	1		0	1	3			2	4	1	5	4	5	4	4	5	4	2	3	3	3	3	4	4	2	4				5	5	5	4	2	5	4	4
10_006	2	32	1		0	1	4			2	5	3	3	3	5	1	3	4	3	2	4	5	5	5	5	5	3	3				5	5	5	5	3	5	5	3
10_007	2	49	2		0	1	2			2	5	2	3	5	5	2	5	5	1	5	5	5	5	5	5	5	3	5				5	5	5	5	5	5	5	5
10_008	2	30	1		0	1	2			2	5	1	4	3	4	3	4	4	1	3	4	5	5	5	5	5	4	3				5	5	5	5	1	4	5	5
10_009	2	21	2		1	1	1			3	5	1	3	4	2	4	4	4	2	3	4	2	3	3	2	4	3	2				5	5	5	5	2	5	5	5
10_010	2	32	2		0	1	4			2	5	1	4	1	3	2	4	4	2	4	4	4	5	4	4	5	5	3				5	5	5	5	1	5	5	5
10_011	2	51	2		0	1	3			3	4	1	2	2	3	2	4	4	2	3	4	3	4	3	4	5	3	2				4	5	3	5	4	5	5	5
10_012	2	59	1		0	1	2			3	3	2	2	1	4	1	5	4	5	2	3	1	3	2	2	4	1	3				4	4	5	4	1	5	5	5
10_013	2	31	2		0	1	1			3	5	2	4	5	5	3	4	4	2	3	5	4	5	3	4	5	3	3				5	5	5	5	1	4	5	2
10_014	2	61	1		0	0	3			2	4	1	2	3	4	2	4	2	4	2	1	3	3	3	3	3	1	3				5	5	5	5	4	4	5	4
10_015	2	75	2		0	1	3			2	5	2	3	3	3	3	4	4	2	1	5	3	4	3	3	5	4	3				4	4	4	4	2	4	4	4
10_016	2	59	2		0	1	1			3	4	2	2	2	4	1	5	1	5	1	5	3	3	3	3	5	3	3				5	5	5	5	1	5	5	5
10_017	2	62	2		1	1	4			1	5	3	3	2	4	2	5	4	3	2	3	3	3	4	3	4	4	1				2	4	4	4	1	5	5	5
10_018	2	40	2		0	1	2			3		3	4	4	4	4	4	4	3	2	4	4	5	4	5	5	5	4				5	4	5	4	2	5	5	5
10_019	2	34	2		0	1	2			3	3	1	2	1	3	1	3	2	4	1	4	4	1	3	3	4	3	3				5	5	5	5	1	5	5	5
10_020	2	30	2		0	1	3			3	3	1	1	2	3	1	5	3	3	1	4	4	4	4	4	5	4	3				5	5	5	5	1	5	5	5
10_021	2	59	2		0	1	3			1	5	2	2	2	4	2	4	4	5	1	3	2	2	3	3	3	2	3				4	4	4	4	4	4	4	4
10_022	2	44	1		1	0	4			1	5	1	5	4	4	5	4	4	3	1	4	5	3	5	4	5	5	5				5	5	5	5	4	5	5	5
11_001	2	64	2		0	1	3			3	4	1	2	2	2	2	4	3	4	2	3	3	4	4	4	4	3	4				4	4	4	4	2	4	4	4
11_002	2	79	1		0	1	4			1	4	3	4	4	4	2	4	4	2	1	4	3	1	4	4	4	4	1				4	4	4	4	5	4	5	4
11_003	2	43	1		1	1	1			3	2	1	3	3	2	4	4	5	4	1	4	1	4	5	5	5	1	3				4	5	4	5	4	5	2	5
11_004	2	77	2		0	1	5			3	5	1	3	4	3	3	5	4	5	2	3	2	5	4	5	5	5	1				5	5	5	5	1	5	5	5
11_005	2	57	1		0	1	3			3	3	1	2	4	4	4	4	4	4	3	3	2	4	4	3	3	3	3				5	5	5	5	2	4	4	4
11_006	2	37	2		0	1	2			3	3	2	4	5	3	4	4	4	4	2	4	3	3	3	4	5	3	3				5	5	5	5	3	3	4	4
11_007	2	48	2		0	1	3			3	3	3	2	3	2	1	5	3	2	1	5	4	3	5	3	4	4	3				5	5	5	5	2	5	5	5
11_008	2	48	1		0	1	3			2	3	1	3	3	3	1	5	4	3	2	5	4	4	1	4	4	3	4				5	5	5	4	3	5	5	5
11_009	2	67	2		0	0				2	5	3	3	4	4	3	4	4	3	2	4	4	4	3	3	5	4	3				3	4	4	4	2	4	4	4
11_010	2	75	2		0	1	4			1	5	2	3	4	4	5	3	5	2	1	5	5	3	4	4	4	4	2				5	5	5	5	4	5	5	5
11_011	2	63	1		0	1	3			2	6	2	3	3	3	5	5	4	3	3	4	3	5	5	3	5	4	3				5	5	5	5	1	5	5	5
11_012	2	75	1		0	1	1			3	3	1	3	5	4	4	4	4	4	4	5	4	5	5	4	5	4	3				5	5	5	5	3	5	5	5
11_013	2	68	1		0	1	4			3	3	3	3	2	2	2	4	4	4	2	3	3	3	3	2	2	2	2				4	4	5	4	2	4	4	4
11_014	2	34	2		0	0	2			3	3	1	3	5	4	1	5	2	4	2	3	3	5	3	3	4	2	3				5	5	5	5	2	5	3	5
11_015	2	87	1		0	1	5			1	5	1	4	5	5	5	5	5	2	4	5	5	5	5	5	5	1	5				5	5	5	5	2	5	5	5
11_016	2	68	2		0	0	3			2	4	1	2	3	3	3	4	2	4	2	3	3	3	3	3	4	3	3				5	5	5	5	2	5	4	5
11_017	2	47	2		0	1	3			2	3	1	3	4	4	3	4	5	3	1	5	3	2	4	4	4	3	4				5	5	5	5	4	5	5	5
11_018	2	19	2		0	0	4			2	7	3	3	4	4	2	4	4	5	2	4	3	4	4	4	5	4	5				3	4	5	5	3	5	4	5
11_019	2	68	1		0	1	4			2	6	2	3	4	4	2	4	5	5	2	5	5	3	5	5	5	4	3				4	5	5	5	2	5	5	4
11_020	2	68	2		0	1	4			2	3	2	4	4	4	4	4	4	4	3	4	4	3	4	4	4	4	3				4	5	4	4	3	4	4	4
11_021	2	72	1		0	1	3			3	3	1	3	4	4	2	4	4	4	1	3	4	4	3	3	5	3	2				5	5	5	5	2	5	5	5
11_022	2	67	2		0	1	3			3	3	1	4	4	4	2	4	4	4	1	3	5	5	3	5	5	3	3				4	5	5	5	2	5	5	5
12_001	2	41	2		1	0	3			3	5	1	4	4	4	3	3	4	2	1	3	1	5	3	3	4	1	4				4	5	5	5	2	5	4	4
12_002	2	31	2		0	1	2			3	4	3	3	4	4	4	4	4	2	4	5	4	4	4	5	5	3	2				5	5	5	5	2	4	4	4
12_003	2	18	2		1	0	3			2	7	1	2	2	4	4	4	5	5	2	2	3	3	3	3	4	3	3				5	5	5	5	2	5	4	5
12_004	2	62	2		1	0	2			2	4	1	2	4	3	4	4	3	4	2	5	5	5	5	5	4	2	4				5	5	5	5	1	4	5	5
12_005	2	34	2		0	0	4			3	4	1	4	3	4	3	4	4	3	2	5	5	4	4	5	5	5	3				5	5	5	5	1	5	5	5
12_006	2	42	1		1	0	3			1	5	1	5	2	4	2	4	4	4	1	4	4	4	4	4	4	1	4				4	4	4	4	4	4	4	4
12_007	2	48	2		1	0	4			1	7	3	5	5	4	4	4	4	4	1	1	1	1	5	1	1	1	4				4	5	4	4	4	5	4	5
12_008	2	64	2		0	1	4			1	5	1	3	4	5	2	2	5	2	5	5	2	2	5	2	3	2	5				4	5	5	5	2	5	4	4
12_009	2	55	1		0	1	2			3	3	1	3	3	3	3	4	4	4	2	3	3	3	3	3	3	3	3				4	5	5	5	2	5	5	5
12_010	2	36	2		0	1	4			2	5	3	5	5	5	5	1	5	1	1	5	5	5	5	4	5	5	5				4	5	5	4	2	3	5	5
12_011	2	65	2		0	1	3			2	2	1	3	3	3	1	4	3	4	1	4	4	4	4	4	4	3	2				5	5	5	5	1	5	5	5
12_012	2	47	1		0	1	3			3	3	2	4	4	4	4	4	5	5	5	5	5	5	3	5	5	5	3				5	5	5	5	1	4	4	5
12_013	2	65	2		0	1	3			1	5	2	2	4	5	4	4	1	1	1	2	1	5	5	5	3	3	1				1	4	2	4	4	4	4	4
12_014	2	66	1		0	1	3			2	5	1	3	4	4	3	2	5	4	3	3	3	4	3	4	3	1	3				4	2	4	4	2	4	4	4
12_015	2	56	2		0	1	3			1	5	3	5	5	4	5	5	4	4	2	4	3	4	4	4	5	5	3				5	5	5	5	1	5	5	5
12_016	2	35	2		0	0	3			3	5	1	5	3	4	2	4	4	3	4	4	4	5	4	4	5	3	2				5	5	5	5	2	5	5	4
12_017	2	32	1		0	1	2			3	3	2	3	4	4	3	4	4	3	2	4	4	4	4	4	4	3	5				4	4	4	4	2	5	4	5
12_018	2	43	2		0	0	3			1	5	3	4	5	5	4	4	4	4	4	4	4	2	4	4	3	1	4				5	4	5	4	2	4	4	5
12_019	2	39	2		0	1	4			3	4	1	3	2	3	1	5	3	1	3	4	4	5	3	3	5	3	3				5	5	5	5	2	5	3	5
12_020	2	42	2		0	1	3			3	4	1	4	4	4	2	4	4	4	2	4	4	4	4	5	5	4	4				4	4	4	4	2	4	4	4
13_001	2	55	1		0	0	3			3	3	1	3	4	4	2	4	4	3	2	3	2	4	4	4	4	4	3				4	4	4	4	4	4	4	4
13_002	2	45	1		1	1	3			2	3	1	3	3	4	2	4	4	4	2	4	3	3	4	4	5	3	3				4	4	5	5	2	4	3	3
13_003	2	38	1		0	0	4			3		1	3	2	4	1	2	4	5	1	3	3	3	3	3	5	2	4				5	5	5	4	2	5	5	5
13_004	2	66	2		0	1	3			2	4	3	3	5	5	5	5	5	2	2	5	5	5	5	3	4	4	4				5	5	5	5	1	5	5	5
13_005	2	51	2		1	1	4			1	4	1	3	3	4	3	3	4	3	1	5	5	5	5	5	5	1	1				5	5	5	4	5	5	5	5
13_006	2	33	2		0	0	2			3	3	2	3	4	4	3	4	4	4	2	4	4	4	4	4	4	3	4				5	5	5	5	2	5	5	5
13_007	2	70	2		1	0	5			1	7	3	3	4	4	5	2	4	2	5	5	5	2	5	5	5	5	5				5	4	4	5	5	4	5	5
13_008	2	40	2		0	1	4			3	4	3	3	3	4	1	5	4	4	3	3	5	4	4	3	5	5	3				5	5	5	5	3	5	5	5
13_009	2	46	1		0	1	3			2	6	1	2	2	3	1	5	2	3	2	4	4	4	3	4	5	4	3				5	5	5	5	1	5	5	5
13_010	2	31	2		0	1	3			3	4	3	3	3	4	2	4	5	2	3	3	1	2	2	4	2	3	4				5	5	5	5	1	5	5	5
13_011	2	42	2		0	0	3			2	5	1	3	2	2	2	4	4	4	2	3	5	4	4	4	5	3	3				4	5	4	4	2	4	4	4
13_012	2	34	1		0	0	4			2	5	3	3	5	4	4	3	5	2	3	3	3	4	3	5	4	1	3				5	5	4	5	2	4	4	4
13_013	2	63	2		0	1	5			3	4	2	5	2	5	2	5	2	1	2	4	3	4	4	4	4	2	2				3	4	5	4	4	5	5	5
13_014	2	29	2		1	1	2			3	4	1	2	3	4	2	4	4	3	3	5	5	2	3	4	5	2	3				5	5	5	5	5	5	5	5
13_015	2	46	1		0	1	3			1	5	2	3	2	2	2	5	4	2	2	4	4	4	4	3	4	4	3				5	5	5	5	1	4	5	4
13_016	2	47	1		0	0	3			2	4	2	4	4	3	4	4	4	4	2	3	3	3	4	4	5	5	5				5	5	5	5	5	5	5	4
13_017	2	56	2		0	1	4			2	4	1	2	5	5	5	4	5	3	2	3	3	4	4	3	5	4	3				5	5	5	5	2	5	5	5
13_018	2	43	2		0	1	3			1	4	3	3	4	5	3	4	5	3	3	5	3	5	5	5	5	3	1				5	5	5	3	3	5	5	5
13_019	2	38	2		0	0	2			3	3	1	2	3	3	3	3	3	3	2	3	3	3	3	4	4	2	2				5	5	5	5	2	5	5	5
13_020	2	57	1		0	1	1			2	4	2	3	4	4	2	4	2	4	1	1	1	1	4	1	4	5	3				5	5	5	5	2	5	5	5
13_021	2	51	2		0	1	3			2	2	1	3	4	4	3	4	4	3	2	4	3	5	5	4	5	4	3				5	5	5	5	1	4	5	5
14_001	2	51	2		0	1	3			2	4	2	2	2	2	3	5	4	4	2	3	3	3	3	3	4	3	2				4	4	4	4	2	4	4	4
14_002	2	50	2		0	0	1			3	3	2	3	3	3	2	4	3	4	2	3	3	3	4	4	4	3	3				4	4	4	4	2	4	3	4
14_003	2	73	1		0	1	4			2	6	3	1	5	5	1	5	5	5	3	4	4	3	3	3	4	1	1				5	5	5	5	4	5	4	5
14_004	2	65	2		0	0	4			3	3	1	3	3	2	2	5	1	4	2	4	3	4	4	3	4	4	3				5	5	5	5	2	5	5	5
14_005	2	44	1		0	1	3			3	4	1	2	4	4	2	4	4	4	2	3	4	4	3	4	5	4	4				4	4	5	4	2	4	4	4
14_006	2	64	1		0	1	4			2	3	3	3	3	4	4	4	4	3	3	4	4	4	4	4	4	3	3				4	4	3	3	3	4	4	4
14_007	2	67	2		0	0	4			2	5	3	4	4	1	3	1	3	1	5	5	5	5	5	5	5	5	5				3	3	3	4	3	5	3	5
14_008	2	51	1		0	0	2			2	4	3	3	5	4	2	4	5	4	2	4	4	3	3	4	4	4	5				5	5	5	5	2	5	5	5
14_009	2	54	2		0	1	3			1	4	3	3	3	4	4	4	4	3	2	3	4	3	3	3	4	2	3				4	5	3	4	4	4	4	4
14_010	2	60	2		0	1	3			2	4	1	3	4	4	3	4	4	3	2	4	2	4	3	4	5	4	3				4	4	4	5	3	5	5	5
14_011	2	40	2		0	1	2			2	4	1	4	2	2	2	4	3	3	3	4	3	4	4	4	4	4	3				5	5	5	5	3	3	5	5
14_012	2	40	1		0	1	3			1	6	1	2	3	5	1	5	5	5	1	3	3	5	5	5	5	5	2				5	5	5	5	1	5	5	5
14_013	2	51	2		0	1	3			3		1	3	3	4	3	4	4	4	2	3	2	3	2	3	4	4	4				4	5	5	5	2	4	4	4
14_014	2	79	2		0	1	3			1	4	3	4	5	4	4	4	4	4	1	3	1	3	3	5	4	1	4				4	4	4	4	3	5	5	5
14_015	2	18	2		0	0	2			1	5	1	3	3	4	3	4	3	4	2	3	3	4	4	4	4	3	4				4	4	4	4	2	4	4	4
14_016	2	41	1		0	1	2			2	2	1	5	5	5	5	3	4	3	5	5	4	4	4	4	4	4	4				4	5	5	5	1	5	5	5
14_017	2	67	1		1	1	4			1	6	1	2	1	5	5	5	5	5	1	4	5	3	3	3	5	1	1				1	2	5	5	4	4	4	5
14_018	2	62	2		1	1	4			1	7	1	3	5	5	1	1	5	1	1	5	5	3	3	5	5	4	3				5	5	5	5	1	5	5	5
14_019	2	44	2		0	0	4			2	5	3	4	2	4	2	5	4	4	3	3	3	4	4	3	4	3	3				5	5	5	5	2	4	4	4
14_020	2	23	2		0	0	2			3	5	1	2	1	2	2	5	2	4	4	4	2	3	3	2	4	2	4				5	5	5	5	2	4	4	5
14_021	2	59	1		0	0	3			2	4	3	3	4	4	4	2	4	2	2	4	4	4	4	4	5	4	4				4	4	4	4	4	4	4	5
14_022	2	36	1		0	1	2			3	4	1	3	2	2	2	5	4	4	2	4	2	4	5	3	5	3	4				5	5	5	5	4	5	5	5
15_001	2	45	2		0	1	2			3	3	3	4	2	4	4	4	4	4	2	4	2	2	4	4	5	4	3				5	5	5	5	3	5	5	5
15_002	2	71	2		0	1	5			2	2	3	4	4	4	4	4	4	3	3	3	3	4	4	4	4	1	4				4	5	5	3	2	4	4	3
15_003	2	51	1		0	0	4			3		3	4	4	4	4	4	4	2	2	4	4	4	3	4	4	3	3				4	4	4	4	2	4	4	3
15_004	2	58	1		0	1	3			2	3	1	3	4	5	4	4	4	3	2	4	4	4	3	4	4	3	3				5	5	5	4	4	4	4	5
15_005	2	49	2		0	1	2			2	5	2	5	2	2	2	4	4	2	4	4	3	5	5	3	5	1	3				5	5	5	4	1	5	5	5
15_006	2	85	2		0	1	3			1	4	2	3	5	5	4	4	5	2	2	5	2	5	5	3	5	3	5				5	5	5	5	2	5	5	5
15_007	2	92	1		0	1	4			1	4	3	5	5	4	4	4	4	2	2	5	4	4	5	4	4	2	4				4	4	4	4	2	4	4	4
15_008	2	69	1		0	1	2			3	2	1	3	3	4	4	4	4	3	3	4	4	4	4	4	4	3	3				4	4	4	4	2	4	4	4
15_009	2	65	2		0	0	3			1	5	2	5	3	3	3	3	2	3	2	1	2	5	3	3	2	3	3				5	5	5	4	3	4	4	4
15_010	2	49	2		1	0	4			2	5	1	3	3	4	3	3	5	2	3	3	5	4	4	5	5	3	3				5	5	5	5	1	5	3	5
15_011	2	26	2		0	1	4			2	5	1	3	2	2	1	5	4	3	3	5	3	4	3	3	4	4	3				5	5	5	5	2	5	5	5
15_012	2	40	2		0	1	3			2	4	1	3	4	3	2	4	4	3	1	5	1	5	3	4	5	5	3				5	5	5	5	1	5	5	5
15_013	2	31	2		0	1	3			2	5	1	4	2	2	2	4	4	4	2	5	5	5	5	5	5	5	5				5	5	5	5	1	4	4	5
15_014	2	35	1		0	1	4			1	7	3	3	4	4	4	2	4	2	2	5	1	5	5	5	5	1	5				5	5	5	5	5	5	5	5
15_015	2	38	2		0	1	2			3	3	1	3	3	4	2	4	4	2	2	3	3	4	3	4	3	2	3				5	5	5	4	4	4	4	5
15_016	2	27	1		0	0	4			1	6	1	4	4	3	5	5	5	5	2	3	1	4	4	3	5	4	3				5	5	5	5	2	3	4	4
15_017	2	27	1		0	1	2			2	6	1	3	4	4	4	3	5	3	2	2	3	4	3	4	5	3	3				4	4	4	4	2	4	4	5
15_018	2	47	1		0	0	5			3	4	2	2	4	5	5	3	4	2	3	5	2	5	5	5	5	5	5				5	5	5	5	4	5	5	5
15_019	2	53	1		0	1	4			3	3	1	3	3	4	1	4	4	3	2	4	4	4	5	4	5	5	5				5	5	5	4	1	5	5	4
15_020	2	63	1		1	1	4			1	6	3	5	5	4	4	4	5	2	1	4	4	4	4	4	4	2	3				5	5	5	5	1	5	5	5
15_021	2	35	2		0	1	2			3	4	1	3	2	4	1	5	2	4	2	3	3	4	4	3	4	4	2				4	5	5	5	1	5	5	5
15_022	2	33	1		0	1	2			3	3	2	2	2	3	1	4	4	4	1	4	4	5	3	3	5	2	3				4	5	5	4	3	5	5	5
16_001	2	20	1		0	0	2			2	6	1	2	3	4	5	2	5	2	1	5	3	3	5	3	4	1	3				5	5	5	5	2	5	4	5
16_002	2	58	2		0	1	3			3	3	1	4	5	4	4	4	5	3	2	4	3	3	3	4	5	4	3				5	5	5	5	1	5	5	5
16_003	2	23	2		0	0	2			3	4	2	3	4	4	2	5	4	4	1	3	2	3	4	4	4	3	4				5	5	5	5	4	5	5	5
16_004	2	79	1		1	0	3			3	2	1	3	3	3	2	3	4	2	2	4	3	4	2	4	5	3	3				5	5	4	5	2	5	2	5
16_005	2	36	2		1	0	3			2	7	1	5	5	5	5	2	5	2	4	5	3	5	5	5	5	3	5				5	5	5	5	1	5	5	5
16_006	2	31	1		1	0	3			2	4	3	4	4	4	1	3	5	4	1	5	5	5	1	5	5	5	5				4	5	5	5	3	5	5	5
16_007	2	39	1		0	1	3			3	4	1	3	4	4	2	4	4	4	2	5	2	4	4	2	3	3	2				4	4	4	4	2	4	4	4
16_008	2	49	2		0	1	3			3	4	2	3	4	2	2	4	4	5	3	3	4	4	4	4	5	4	4				5	5	5	5	4	5	5	5
16_009	2	40	2		0	1	4			3	5	1	2	3	4	3	4	4	4	2	4	2	4	3	3	3	3	2				5	5	5	4	4	4	4	5
16_010	2	40	2		1	1	3			2	5	1	3	5	4	2	4	5	4	3	3	3	3	3	4	4	3	4				5	5	5	5	2	5	5	5
16_011	2	55	2		0	1	4			1	5	1	3	3	4	1	4	4	2	3	3	3	3	3	3	5	5	2				5	5	5	5	2	5	5	5
16_012	2	51	2		1	1	4			2	4	1	3	3	3	3	4	3	4	3	3	3	3	3	3	3	3	3				5	5	5	5	2	5	5	5
16_013	2	42	1		0	1	1			3	3	1	3	1	2	2	5	2	3	3	4	2	4	3	3	5	3	2				5	5	5	5	1	5	3	5
16_014	2	28	2		1	0	1			1	7	2	3	4	4	4	5	5	2	1	3	4	1	4	4	3	4	4				5	5	5	4	4	5	4	5
16_015	2	32	2		0	1	2			1	6	2	3	2	4	1	5	4	4	1	4	3	5	5	5	4	3	4				5	5	5	5	2	5	5	5
16_016	2	39	2		1	0	2			1	7	2	3	4	4	4	4	4	5	1	5	5	5	5	5	5	1	5				5	4	2	4	4	4	4	5
16_017	2	31	2		1	1	3			2	6	3	3	3	3	2	4	4	4	1	3	3	3	3	4	3	3	1				5	5	5	5	5	5	5	5
16_018	2	41	2		0	0	3			2	3	1	3	5	4	4	5	5	4	2	3	3	4	3	4	5	3	3				5	5	5	5	5	5	5	5
17_001	2	41	1		0	0	3			2	6	3	3	3	4	2	4	4	4	1	4	2	4	4	4	4	3	3				4	4	4	5	4	4	4	4
17_002	2	47	1		0	0	2			1	6	2	1	4	4	1	4	4	4	4	5	4	5	5	5	5	4	5				5	4	4	4	4	4	4	4
17_003	2	40	1		0	1	2			2	6	1	2	2	2	2	4	3	4	3	3	4	3	3	3	4	3	3				4	4	4	4	1	4	4	5
17_004	2	68	2		0	0	3			3	3	1	2	2	4	1	5	3	3	2	3	2	4	3	3	5	3	2				5	5	5	5	2	5	5	5
17_005	2	39	2		0	1	3			2	6	1	3	3	2	1	4	4	5	2	3	4	4	3	3	4	2	3				5	5	5	5	1	5	5	5
17_006	2	78	2		0	1	3			1	4	2	3	5	5	4	5	4	5	2	5	5	5	5	5	2	3	3				5	5	5	5	5	5	5	4
17_007	2	59	1		0	1	4			2	6	3	3	4	4	4	4	4	2	4	5	3	4	4	4	4	4	4				5	5	5	5	2	5	5	5
17_008	2	47	2		0	0	3			2	4	1	4	2	3	2	3	4	3	2	4	4	4	3	4	4	4	3				5	5	5	4	1	5	5	5
17_009	2	71	1		0	1	3			3	3	1	3	1	3	1	5	1	5	1	4	3	4	4	4	4	3	3				5	5	5	5	2	5	5	5
17_010	2	24	2		0	0	3			3	4	1	2	4	4	2	4	4	4	1	2	4	3	3	3	3	4	2				5	5	5	5	3	5	5	5
17_011	2	45	2		0	1	3			3	3	1	4	2	4	2	5	4	2	1	5	5	5	4	4	5	4	3				4	5	5	5	2	4	4	5
17_012	2	39	2		0	1	3			3	4	1	3	3	4	1	5	4	5	5	5	1	5	3	3	5	3	5				4	5	5	5	3	5	5	5
17_013	2	40	1		1	1	2			1	6	2	4	4	4	2	2	5	5	3	4	3	4	5	3	5	3	3				5	5	5	5	2	5	5	5
17_014	2	67	2		0	1	5			1	4	2	3	4	3	4	2	4	2	4	4	3	5	5	5	4	1	2				4	4	4	4	5	4	4	4
17_015	2	29	1		1	0	4			2	7	1	5	4	5	4	2	5	5	3	5	5	5	5	5	4	3	5				5	5	4	5	2	5	3	4
17_016	2	51	2		1	1	4			3	5	2	3	4	4	2	2	4	4	2	4	4	4	3	2	4	2	3				4	4	4	5	2	5	5	5
17_017	2	58	1		0	1	5			3	3	1	3	3	4	1	5	5	3	3	4	2	3	4	4	1	1	3				5	5	5	5	1	5	5	5
17_018	2	20	1		0	0	1			2	6	1	2	2	4	2	4	4	2	2	3	3	3	2	3	4	1	4				4	4	4	4	2	4	4	5
17_019	2	60	1		1	1	2			2	4	2	3	1	1	3	5	4	4	2	3	4	4	4	4	5	4	3				5	5	5	5	2	5	5	5
18_001	2	75	1		0	1	3			1	4	1	4	5	5	3	4	5	4	2	4	5	4	4	5	4	4	5				4	5	5	5	5	5	5	5
18_002	2	45	2		0	0	2			3	3	1	4	2	2	2	4	3	3	1	3	3	3	3	3	3	2	1				4	4	4	4	2	4	4	4
18_003	2	40	2		0	1	3			3	3	2	3	2	2	2	4	4	4	2	4	4	4	3	4	4	4	3				4	4	4	4	2	5	5	4
18_004	2	62	1		0	0	5			2	6	1	3	3	3	3	3	3	3	3	4	4	3	4	3	5	3	3				5	5	5	5	1	5	5	5
18_005	2	79	2		1	0	4			2	4	3	3	5	5	4	4	4	2	4	5	4	4	5	5	4	1	4				4	5	5	4	2	5	5	5
18_006	2	42	2		0	1	3				3	1	3	5	4	2	5	4	3	2	4	3	3	3	2	3	4	3				5	5	5	5	2	5	5	5
18_007	2	79	1		0	1	2			2	3	1	2	3	2	1	4	4	4	1	4	3	1	1	4	5	2	4				5	5	5	4	1	5	5	5
18_008	2	21	2		0	0	2			2	7	3	2	2	4	1	4	4	4	3	4	2	2	3	3	5	2	3				4	4	4	3	2	4	5	3
18_009	2	57	2		0	0	1			3	3	1	3	3	4	3	4	4	4	1	4	4	4	4	4	5	5	4				5	5	5	5	2	5	5	5
18_010	2	75	1		0	1	4			1	3	1	3	5	5	3	5	5	3	1	4	4	5	5	4	5	4	4				5	5	4	5	2	5	5	5
18_011	2	70	2		0	1	3			1	5	2	3	4	4	4	4	4	4	1	5	1	5	5	4	5	5	5				5	5	5	5	1	5	5	5
18_012	2	70	1		0	1	2			3	4	3	3	4	5	5	4	4	5	1	4	3	3	4	5	5	4	4				4	4	5	5	3	5	5	5
18_013	2	46	1		0	1	2			3	3	3	5	3	5	2	4	5	2	3	4	4	4	5	5	4	3	5				4	4	4	4	2	5	3	4
18_014	2	83	1		0	1	3			2	4	1	3	5	4	4	4	4	4	1	4	4	5	3	4	5	3	5				5	5	5	5	4	5	5	4
18_015	2	82	2		0	1	3			1	3	1	5	5	5	3	2	5	2	1	5	3	5	5	5	5	5	5				4	4	4	5	2	5	5	5
18_016	2	81	1		0	1	2			1	3	3	3	4	4	4	4	4	4	1	4	4	1	5	4	1	1	5				5	4	4	4	5	4	4	4
18_017	2	29	2		0	1	3			3	3	1	2	1	2	3	5	2	3	3	4	4	3	2	4	4	3	3				5	5	5	5	3	4	4	4
18_018	2	85	2		0	0	4			1	5	3	3	4	4	2	4	4	4	3	3	3	4	4	3	3	2	3				4	4	4	4	3	4	4	4
18_019	2	48	2		0	1	4			2	5	1	3	3	3	2	4	4	4	1	3	4	3	3	3	4	2	3				4	4	4	4	2	4	4	4
18_020	2	69	2		0	1	3			3	4	1	3	4	3	5	4	5	5	2	1	5	4	4	3	5	4	5				5	5	5	4	1	5	5	5
18_021	2	69	1		0	1	3			3	3	1	2	2	4	4	4	3	3	2	3	2	3	3	2	5	3	3				4	4	4	5	4	5	4	4
18_022	2	55	1		0	1	2			3	3	3	3	4	4	3	4	5	3	2	4	3	5	5	4	5	5	4				4	3	3	4	4	5	5	5
18_023	2	54	2		0	1	3			3	4	2	4	4	3	4	4	4	2	2	4	4	4	3	4	5	5	3				5	5	5	5	2	5	1	3
19_001	2	55	2		0	0	1			3	3	1	3	2	4	2	4	4	2	1	3	3	3	3	3	3	3	3				5	5	5	5	5	5	5	5
19_002	2	52	1		0	0	1			3	4	2	3	4	4	4	4	5	3	2	4	4	4	3	4	4	3	3				5	5	5	4	4	4	4	5
19_003	2	65	2		0	1	4			3	3	1	4	3	4	4	4	4	3	2	4	3	4	3	3	4	4	3				4	5	5	4	2	4	4	4
19_004	2	56	1		0	1	3			3	2	1	3	1	2	3	5	3	4	2	4	2	4	3	3	4	3	3				5	5	5	5	2	5	1	5
19_005	2	55	1		0	1	2			3	4	3	3	4	4	2	4	3	4	1	3	3	4	3	3	4	3	3				5	4	5	5	1	5	4	4
19_006	2	44	2		1	1	1			3	4	3	5	5	5	3	3	5	3	2	5	5	5	5	5	5	4	5				5	5	5	4	1	5	5	5
19_007	2	79	2		0	1	3			2	4	3	5	5	5	5	4	5	3	3	5	3	4	4	3	4	1	4				5	5	5	5	2	5	5	5
19_008	2	43	2		0	1	3			2	5	2	2	3	4	4	4	4	4	1	4	1	2	3	5	5	1	2				3	3	1	5	4	4	4	4
19_009	2	39	1		0	1	2			3	3	1	3	4	4	3	5	4	4	4	5	3	4	4	4	5	5	3				5	5	5	5	1	5	5	5
19_010	2	47	2		0	1	2			3	3	1	3	3	3	2	4	3	3	3	4	4	4	4	3	4	4	3				5	5	5	5	1	5	5	5
19_011	2	45	2		0	0	3			2	5	2	4	5	5	1	4	5	4	1	5	5	5	3	5	5	3	5				5	5	5	5	2	5	5	5
19_012	2	41	1		0	1	3			1	5	2	2	4	4	4	4	4	4	4	5	5	2	4	5	4	4	4				4	3	4	4	4	5	4	4
19_013	2	21	2		0	1	2			3	7	1	3	3	3	1	5	5	2	3	4	4	5	4	3	5	2	5				5	4	5	5	1	1	4	4
19_014	2	35	2		0	1	1			3	5	1	3	1	2	1	5	3	3	4	4	4	4	4	4	4	4	3				5	5	5	5	1	5	5	5
19_015	2	67	2		0	0	3			3	3	1	2	1	2	2	5	2	5	1	3	2	3	3	2	3	2	1				5	5	5	5	4	5	5	5
19_016	2	40	1		1	0	5			1	7	1	3	3	4	3	4	5	5	3	3	3	3	3	2	4	3	2				4	5	5	5	1	5	5	5
[truncated: 16 more columns]
