# Supplementary material for: Validity of the French version of the Autonomy Preference Index and its adaptation for patients with advanced cancer
Source: PLoS One. 2020 Jan 14;15(1):e0227802. doi: 10.1371/journal.pone.0227802 (PMC6959662; doi:10.1371/journal.pone.0227802)
Supplement: S2 File — (XLS) [file pone.0227802.s006.xls]

## Sheet: Variables
Variable	Label	Answers categories
IDENT	Id
ONCO_MG	Sample	1=ONCO, 2=GP
AGE	Age	years
SEXE	Sex	1=Male, 2=Female
PRIM	Primary tumor site	1=Lung, 2=Colon and/or rectum, 3=Small intestine, 4=Pancreas, 5=bile duct, 6=Liver, 7=Sarcoma, 8=Prostate, 9=Urinary tract, 10=Kidney, 11=Melanoma, 12=Skin other, 13=Ovary, 14=Breast, 15=Gynaecological other, 16=Adrenal glands, 17=Other, 18=Unknown
CMUAME	Social benefits	0=No, 1=Yes
COUPLE	Living as a couple	0=No, 1=Yes
SANTE	Would you say that overall, your health is	1=Excellent, 2=Very good, 3=Good, 4=Medium, 5=Poor
DurMAL	Time since cancer diagnosis	Months
DurV1V2	Time between Visit 1 and Visit 2	Days
SCOL3	Education	1=Middle school or none, 2=High school, 3=Higher education
PCSNON	Profession	1=Shopkeepers and tradesmen, 2=Professionals and managers, 3=Office, sales, and service employees, 4=Skilled or unskilled manual workers, 5=White-collar workers, 6=Never worked?
INFOG	Global judgement on information preferences	1=I would prefer to be informed about everything, 2=I would prefer to be informed if I ask for it, 3=I would prefer to let my doctor decide what I need to be informed about, 4=I would prefer not to be informed
DECIG	Global judgement on decision preferences	1=I would prefer to be left to make my own decisions, 2=I would prefer to be left to decide after taking my doctor's advice into consideration, 3= I would prefer to make a decision together with my doctor, 4=I would prefer to let my doctor decide after having taken my opinion into consideration, 5=I would rather let my doctor decide alone
API1_V1	Visit 1 - API-DM1 - The important medical decisions should be made by your doctor, not by you.	1=Strongly disagree, 2=Disagree, 3=Neutral, 4=Agree, 5=Strongly agree
API2_V1	Visit 1 - API-DM2 - You should go along with your doctor’s advice even if you disagree with it.	1=Strongly disagree, 2=Disagree, 3=Neutral, 4=Agree, 5=Strongly agree
API3_V1	Visit 1 - API-DM3 - When hospitalized, you should not be making decisions about your own care.	1=Strongly disagree, 2=Disagree, 3=Neutral, 4=Agree, 5=Strongly agree
API4_V1	Visit 1 - API-DM4 - You should feel free to make decisions about everyday medical problems.	1=Strongly disagree, 2=Disagree, 3=Neutral, 4=Agree, 5=Strongly agree
API5_V1	Visit 1 - API-DM5 - If you were sick, as your illness became worse you would want your doctor to take greater control.	1=Strongly disagree, 2=Disagree, 3=Neutral, 4=Agree, 5=Strongly agree
API6_V1	Visit 1 - API-DM6 - You should decide how frequently you need a check-up.	1=Strongly disagree, 2=Disagree, 3=Neutral, 4=Agree, 5=Strongly agree
API7_V1	Visit 1 - API-URI1 - Whether you should be seen by a doctor	1=You alone, 2=Mostly you, 3=Doctor and you equally, 4=Mostly the doctor, 5=The doctor alone
API8_V1	Visit 1 - API-URI2 - Whether a chest x-ray should be taken	1=You alone, 2=Mostly you, 3=Doctor and you equally, 4=Mostly the doctor, 5=The doctor alone
API9_V1	Visit 1 - API-URI3 - Whether you should try taking cough syrup	1=You alone, 2=Mostly you, 3=Doctor and you equally, 4=Mostly the doctor, 5=The doctor alone
API10_V1	Visit 1 - API-HBP1 - When the next visit to check your blood pressure should be.	1=You alone, 2=Mostly you, 3=Doctor and you equally, 4=Mostly the doctor, 5=The doctor alone
API11_V1	Visit 1 - API-HBP2 - Whether you should take some time off from your work to relax	1=You alone, 2=Mostly you, 3=Doctor and you equally, 4=Mostly the doctor, 5=The doctor alone
API12_V1	Visit 1 - API-HBP3 - Whether you should be treated with medication or diet.	1=You alone, 2=Mostly you, 3=Doctor and you equally, 4=Mostly the doctor, 5=The doctor alone
API13_V1	Visit 1 - API-MI1 - How often the nurses should wake you up to check your temperature and blood pressure.	1=You alone, 2=Mostly you, 3=Doctor and you equally, 4=Mostly the doctor, 5=The doctor alone
API14_V1	Visit 1 - API-MI2 - Whether you may have visitors aside from your immediate family.	1=You alone, 2=Mostly you, 3=Doctor and you equally, 4=Mostly the doctor, 5=The doctor alone
API15_V1	Visit 1 - API-MI3 - Whether a cardiologist should be consulted	1=You alone, 2=Mostly you, 3=Doctor and you equally, 4=Mostly the doctor, 5=The doctor alone
API24_V1	Visit 1 - Supplemental Vignette - Question 1: In your opinion, who should make this advance decision (at a time when the sudden aggravation has not yet occurred)?	1=I would prefer to be left to make my own decision , 2=I would rather the decision be left to me, after having taken my doctor's advice into consideration, 3=I would rather decide together with my doctor, 4=I would prefer to let my doctor decide, once my opinion has been taken into consideration, 5=I would prefer to let my doctor decide alone
API25_V1	Visit 1 - Supplemental Vignette - Question 2: Is it important for you that your doctor should discuss this decision with you in advance, in anticipation of a sudden deterioration?	1=Yes absolutely, 2=Mostly yes, 3=Neutral, 4=Mostly no, 5=No not at all
API26_V1	Visit 1 - Supplemental Vignette - Question 3: Do you think it is possible to express an opinion regarding this decision at a time when the situation has not yet arisen?	1=Yes absolutely, 2=Mostly yes, 3=Neutral, 4=Mostly no, 5=No not at all
API16_V1	Visit 1 - API-IS1 - As you become sicker you should be told more and more about your illness	1=Strongly disagree, 2=Disagree, 3=Neutral, 4=Agree, 5=Strongly agree
API17_V1	Visit 1 - API-IS2 - You should understand completely what is happening inside your body as a result of your illness	1=Strongly disagree, 2=Disagree, 3=Neutral, 4=Agree, 5=Strongly agree
API18_V1	Visit 1 - API-IS3 - Even if the news is bad, you should be well informed	1=Strongly disagree, 2=Disagree, 3=Neutral, 4=Agree, 5=Strongly agree
API19_V1	Visit 1 - API-IS4 - Your doctor should explain the purpose of your laboratory tests	1=Strongly disagree, 2=Disagree, 3=Neutral, 4=Agree, 5=Strongly agree
API20_V1	Visit 1 - API-IS5 - You should be given information only when you ask for it	1=Strongly disagree, 2=Disagree, 3=Neutral, 4=Agree, 5=Strongly agree
API21_V1	Visit 1 - API-IS6 - It is important for you to know all the side effects of your medication	1=Strongly disagree, 2=Disagree, 3=Neutral, 4=Agree, 5=Strongly agree
API22_V1	Visit 1 - API-IS7 - Information about your illness is as important to you as treatment	1=Strongly disagree, 2=Disagree, 3=Neutral, 4=Agree, 5=Strongly agree
API23_V1	Visit 1 - API-IS8 - When there is more than one method to treat a problem, you should be told about each one	1=Strongly disagree, 2=Disagree, 3=Neutral, 4=Agree, 5=Strongly agree
API1_V2	Visit 2 - API-DM1 - The important medical decisions should be made by your doctor, not by you.	1=Strongly disagree, 2=Disagree, 3=Neutral, 4=Agree, 5=Strongly agree
API2_V2	Visit 2 - API-DM2 - You should go along with your doctor’s advice even if you disagree with it.	1=Strongly disagree, 2=Disagree, 3=Neutral, 4=Agree, 5=Strongly agree
API3_V2	Visit 2 - API-DM3 - When hospitalized, you should not be making decisions about your own care.	1=Strongly disagree, 2=Disagree, 3=Neutral, 4=Agree, 5=Strongly agree
API4_V2	Visit 2 - API-DM4 - You should feel free to make decisions about everyday medical problems.	1=Strongly disagree, 2=Disagree, 3=Neutral, 4=Agree, 5=Strongly agree
API5_V2	Visit 2 - API-DM5 - If you were sick, as your illness became worse you would want your doctor to take greater control.	1=Strongly disagree, 2=Disagree, 3=Neutral, 4=Agree, 5=Strongly agree
API6_V2	Visit 2 - API-DM6 - You should decide how frequently you need a check-up.	1=Strongly disagree, 2=Disagree, 3=Neutral, 4=Agree, 5=Strongly agree
API7_V2	Visit 2 - API-URI1 - Whether you should be seen by a doctor	1=You alone, 2=Mostly you, 3=Doctor and you equally, 4=Mostly the doctor, 5=The doctor alone
API8_V2	Visit 2 - API-URI2 - Whether a chest x-ray should be taken	1=You alone, 2=Mostly you, 3=Doctor and you equally, 4=Mostly the doctor, 5=The doctor alone
API9_V2	Visit 2 - API-URI3 - Whether you should try taking cough syrup	1=You alone, 2=Mostly you, 3=Doctor and you equally, 4=Mostly the doctor, 5=The doctor alone
API10_V2	Visit 2 - API-HBP1 - When the next visit to check your blood pressure should be.	1=You alone, 2=Mostly you, 3=Doctor and you equally, 4=Mostly the doctor, 5=The doctor alone
API11_V2	Visit 2 - API-HBP2 - Whether you should take some time off from your work to relax	1=You alone, 2=Mostly you, 3=Doctor and you equally, 4=Mostly the doctor, 5=The doctor alone
API12_V2	Visit 2 - API-HBP3 - Whether you should be treated with medication or diet.	1=You alone, 2=Mostly you, 3=Doctor and you equally, 4=Mostly the doctor, 5=The doctor alone
API13_V2	Visit 2 - API-MI1 - How often the nurses should wake you up to check your temperature and blood pressure.	1=You alone, 2=Mostly you, 3=Doctor and you equally, 4=Mostly the doctor, 5=The doctor alone
API14_V2	Visit 2 - API-MI2 - Whether you may have visitors aside from your immediate family.	1=You alone, 2=Mostly you, 3=Doctor and you equally, 4=Mostly the doctor, 5=The doctor alone
API15_V2	Visit 2 - API-MI3 - Whether a cardiologist should be consulted	1=You alone, 2=Mostly you, 3=Doctor and you equally, 4=Mostly the doctor, 5=The doctor alone
API24_V2	Visit 2 - Supplemental Vignette - Question 1: In your opinion, who should make this advance decision (at a time when the sudden aggravation has not yet occurred)?	1=I would prefer to be left to make my own decision , 2=I would rather the decision be left to me, after having taken my doctor's advice into consideration, 3=I would rather decide together with my doctor, 4=I would prefer to let my doctor decide, once my opinion has been taken into consideration, 5=I would prefer to let my doctor decide alone
API25_V2	Visit 2 - Supplemental Vignette - Question 2: Is it important for you that your doctor should discuss this decision with you in advance, in anticipation of a sudden deterioration?	1=Yes absolutely, 2=Mostly yes, 3=Neutral, 4=Mostly no, 5=No not at all
API26_V2	Visit 2 - Supplemental Vignette - Question 3: Do you think it is possible to express an opinion regarding this decision at a time when the situation has not yet arisen?	1=Yes absolutely, 2=Mostly yes, 3=Neutral, 4=Mostly no, 5=No not at all
API16_V2	Visit 2 - API-IS1 - As you become sicker you should be told more and more about your illness	1=Strongly disagree, 2=Disagree, 3=Neutral, 4=Agree, 5=Strongly agree
API17_V2	Visit 2 - API-IS2 - You should understand completely what is happening inside your body as a result of your illness	1=Strongly disagree, 2=Disagree, 3=Neutral, 4=Agree, 5=Strongly agree
API18_V2	Visit 2 - API-IS3 - Even if the news is bad, you should be well informed	1=Strongly disagree, 2=Disagree, 3=Neutral, 4=Agree, 5=Strongly agree
API19_V2	Visit 2 - API-IS4 - Your doctor should explain the purpose of your laboratory tests	1=Strongly disagree, 2=Disagree, 3=Neutral, 4=Agree, 5=Strongly agree
API20_V2	Visit 2 - API-IS5 - You should be given information only when you ask for it	1=Strongly disagree, 2=Disagree, 3=Neutral, 4=Agree, 5=Strongly agree
API21_V2	Visit 2 - API-IS6 - It is important for you to know all the side effects of your medication	1=Strongly disagree, 2=Disagree, 3=Neutral, 4=Agree, 5=Strongly agree
API22_V2	Visit 2 - API-IS7 - Information about your illness is as important to you as treatment	1=Strongly disagree, 2=Disagree, 3=Neutral, 4=Agree, 5=Strongly agree
API23_V2	Visit 2 - API-IS8 - When there is more than one method to treat a problem, you should be told about each one	1=Strongly disagree, 2=Disagree, 3=Neutral, 4=Agree, 5=Strongly agree
